# Supplementary material for: Investigating Variability in Viral Presence and Abundance across Soybean Seed Development Stages Using Transcriptome Analysis
Source: Plants (Basel). 2023 Sep 13;12(18):3257. doi: 10.3390/plants12183257 (PMC10535271; doi:10.3390/plants12183257)
Supplement: Supplementary file 1 [file plants-12-03257-s001.zip › Supplementary Tables.xlsx]

## Sheet: Table S1
Table S1. Summary of trimmed raw data.
This table presents a summary of the raw data after undergoing trimming processes.
Accession No.	SRR7538192	SRR7538191	SRR7538201	SRR7538199	SRR7538200	SRR7538197	SRR7538217	SRR7538196	SRR7538194	SRR7538195	SRR7538207	SRR7538208	SRR7538212	SRR7538210	SRR7538211	SRR7538216	SRR7538209	SRR7538215	SRR7538213	SRR7538214	SRR7538222	SRR7538225	SRR7538223	SRR7538221	SRR7538220	SRR7538219	SRR7538218	SRR7538226	SRR7538224	SRR7538227	SRR7538229	SRR7538203	SRR7538228	SRR7538190	SRR7538193	SRR7538205	SRR7538206	SRR7538202	SRR7538204	SRR7538198
Sample name	GM1-AB	GM1-FB	GM1-OF	GM1-P05	GM1-P15	GM2-AB	GM2-FB	GM2-OF	GM2-P05	GM2-P15	GM3-AB	GM3-FB	GM3-OF	GM3-P05	GM3-P15	GM4-AB	GM4-FB	GM4-OF	GM4-P05	GM4-P15	GS1_AB	GS1_FB	GS1_OF	GS1_P05	GS1_P15	GS2_AB	GS2_FB	GS2_OF	GS2_P05	GS2_P15	GS3_AB	GS3_FB	GS3_OF	GS3_P05	GS3_P15	GS4_AB	GS4_FB	GS4_OF	GS4_P05	GS4_P15
Total reads	58937458 reads	60764156 reads	58843406 reads	58796380 reads	60667408 reads	58926452 reads	58856012 reads	60143120 reads	58827398 reads	60692422 reads	58895436 reads	60130138 reads	58857236 reads	60618616 reads	58769148 reads	58892412 reads	60048588 reads	58797614 reads	60656252 reads	58900056 reads	58914818 reads	59740366 reads	58772812 reads	60672816 reads	58862528 reads	58938654 reads	59973846 reads	58813300 reads	60677492 reads	58855928 reads	58859870 reads	60125110 reads	58801390 reads	60639092 reads	58818392 reads	58914446 reads	59829948 reads	58842406 reads	58859416 reads	60974578 reads
Trimmed reads	464116 reads (0.79%)	698216 reads (1.15%)	672336 reads (1.14%)	1067668 reads (1.82%)	677168 reads (1.12%)	599780 reads (1.02%)	536332 reads (0.91%)	772764 reads (1.28%)	773380 reads (1.31%)	844450 reads (1.39%)	587094 reads (1.00%)	749462 reads (1.25%)	870284 reads (1.48%)	619600 reads (1.02%)	750242 reads (1.28%)	678616 reads (1.15%)	627670 reads (1.05%)	881422 reads (1.50%)	608360 reads (1.00%)	529780 reads (0.90%)	427624 reads (0.73%)	638692 reads (1.07%)	703884 reads (1.20%)	601470 reads (0.99%)	786638 reads (1.34%)	447182 reads (0.76%)	524732 reads (0.87%)	653972 reads (1.11%)	660242 reads (1.09%)	774530 reads (1.32%)	452916 reads (0.77%)	708404 reads (1.18%)	737632 reads (1.25%)	752742 reads (1.24%)	818554 reads (1.39%)	453258 reads (0.77%)	588988 reads (0.98%)	713872 reads (1.21%)	557802 reads (0.95%)	884576 reads (1.45%)
Clean reads	58473342 reads (99.21%)	60065940 reads (98.85%)	58171070 reads (98.86%)	57728712 reads (98.18%)	59990240 reads (98.88%)	58326672 reads (98.98%)	58319680 reads (99.09%)	59370356 reads (98.72%)	58054018 reads (98.69%)	59847972 reads (98.61%)	58308342 reads (99.00%)	59380676 reads (98.75%)	57986952 reads (98.52%)	59999016 reads (98.98%)	58018906 reads (98.72%)	58213796 reads (98.85%)	59420918 reads (98.95%)	57916192 reads (98.50%)	60047892 reads (99.00%)	58370276 reads (99.10%)	58487194 reads (99.27%)	59101674 reads (98.93%)	58068928 reads (98.80%)	60071346 reads (99.01%)	58075890 reads (98.66%)	58491472 reads (99.24%)	59449114 reads (99.13%)	58159328 reads (98.89%)	60017250 reads (98.91%)	58081398 reads (98.68%)	58406954 reads (99.23%)	59416706 reads (98.82%)	58063758 reads (98.75%)	59886350 reads (98.76%)	57999838 reads (98.61%)	58461188 reads (99.23%)	59240960 reads (99.02%)	58128534 reads (98.79%)	58301614 reads (99.05%)	60090002 reads (98.55%)

## Sheet: Table S2
Table S2. Summary of virus-associated contigs per sample.
This table provides an overview of the virus-associated contigs detected in each sample.
		SRR7538192	SRR7538191	SRR7538201	SRR7538199	SRR7538200	SRR7538197	SRR7538217	SRR7538196	SRR7538194	SRR7538195	SRR7538207	SRR7538208	SRR7538212	SRR7538210	SRR7538211	SRR7538216	SRR7538209	SRR7538215	SRR7538213	SRR7538214	SRR7538222	SRR7538225	SRR7538223	SRR7538221	SRR7538220	SRR7538219	SRR7538218	SRR7538226	SRR7538224	SRR7538227	SRR7538229	SRR7538203	SRR7538228	SRR7538190	SRR7538193	SRR7538205	SRR7538206	SRR7538202	SRR7538204	SRR7538198
Accession No.	Abbreviated virus name	GM1-AB	GM1-FB	GM1-OF	GM1-P05	GM1-P15	GM2-AB	GM2-FB	GM2-OF	GM2-P05	GM2-P15	GM3-AB	GM3-FB	GM3-OF	GM3-P05	GM3-P15	GM4-AB	GM4-FB	GM4-OF	GM4-P05	GM4-P15	GS1_AB	GS1_FB	GS1_OF	GS1_P05	GS1_P15	GS2_AB	GS2_FB	GS2_OF	GS2_P05	GS2_P15	GS3_AB	GS3_FB	GS3_OF	GS3_P05	GS3_P15	GS4_AB	GS4_FB	GS4_OF	GS4_P05	GS4_P15
NC_003003.1	BBWV2_RNA1	0	0	0	0	0	0	0	1	0	0	0	0	0	0	1	0	3	0	0	0	0	0	0	0	0	0	0	1	0	0	0	0	0	0	0	0	0	0	1	5
NC_003004.1	BBWV2_RNA2	0	2	0	0	0	0	1	1	0	2	0	3	0	0	0	0	2	1	1	2	0	1	0	0	0	1	2	0	0	0	0	1	0	0	1	2	11	0	2	9
NC_016038.2	BrYV	0	0	0	0	0	0	0	0	0	0	0	0	0	0	0	0	0	0	0	0	0	0	0	0	0	7	1	1	0	1	0	0	0	0	0	0	2	2	4	8
NC_004756.1	BWYV	0	0	0	0	0	0	0	0	0	0	0	0	0	0	0	0	0	0	0	0	0	0	0	0	0	6	0	0	0	0	0	3	0	1	0	0	0	8	0	5
NC_002034.1	CMV_RNA1	0	0	0	0	0	0	0	0	0	0	0	0	0	0	0	0	0	0	0	0	0	14	8	0	5	1	5	3	0	2	0	2	0	0	0	0	0	0	0	0
NC_002035.1	CMV_RNA2	0	0	0	0	0	0	0	0	0	0	0	0	0	0	0	0	0	0	0	0	0	14	4	1	4	0	4	1	7	1	0	0	0	0	0	0	0	0	0	0
NC_001440.1	CMV_RNA3	0	2	0	0	0	0	0	0	1	0	0	0	0	0	0	0	1	0	0	0	3	3	0	1	1	0	7	4	6	0	1	1	0	0	0	0	2	0	0	0
NC_002602.2	CMV_Sat	0	0	0	0	0	0	0	0	0	0	0	0	0	0	0	0	0	0	0	0	2	1	0	2	0	0	1	0	0	0	0	0	0	0	0	0	0	0	0	0
NC_003641.1	MDV_C	0	0	0	0	0	0	0	0	0	0	0	0	0	0	0	0	15	0	0	0	0	0	0	0	0	0	0	0	0	0	0	0	0	0	0	0	0	0	0	0
NC_003645.1	MDV_M	0	0	0	0	0	0	0	0	0	0	0	0	0	0	0	0	3	0	0	0	0	0	0	0	0	0	0	0	0	0	0	0	0	0	0	0	0	0	0	0
NC_003643.1	MDV_N	0	0	0	0	0	0	0	0	0	0	0	0	0	0	0	0	3	0	0	0	0	0	0	0	0	0	0	0	0	0	0	0	0	0	0	0	0	0	0	0
NC_003648.1	MDV_R	0	0	0	0	0	0	0	0	0	0	0	0	4	0	0	0	0	0	0	0	0	0	0	0	0	0	0	0	0	0	0	0	0	0	0	0	0	0	0	0
NC_003646.1	MDV_S	0	0	0	0	0	0	0	0	0	0	0	0	1	0	0	0	11	0	0	0	0	0	0	0	0	0	0	0	0	0	0	0	0	0	0	0	0	0	0	0
NC_003639.1	MDV_Sat	0	0	0	0	0	0	0	0	0	0	0	0	2	0	0	0	0	0	0	0	0	0	0	0	0	0	0	0	0	0	0	0	0	0	0	0	0	0	0	0
NC_003642.1	MDV_U1	0	0	0	0	0	0	0	0	0	0	0	0	0	0	0	0	2	0	0	0	0	0	0	0	0	0	0	0	0	0	0	0	0	0	0	0	0	0	0	0
NC_023626.1	MDV_U4	0	0	0	0	0	0	0	0	0	0	0	0	0	0	0	0	4	0	0	0	0	0	0	0	0	0	0	0	0	0	0	0	0	0	0	0	0	0	0	0
NC_002634.1	SMV	7	267	180	56	81	7	209	262	64	198	8	360	30	96	97	8	261	220	74	58	53	326	159	105	52	61	448	198	49	46	115	350	227	108	40	92	359	186	53	90

## Sheet: Table S3
Table S3. Summary of virus-associated reads per sample.
This table offers a summary of the virus-associated reads identified in each sample.
		SRR7538192	SRR7538191	SRR7538201	SRR7538199	SRR7538200	SRR7538197	SRR7538217	SRR7538196	SRR7538194	SRR7538195	SRR7538207	SRR7538208	SRR7538212	SRR7538210	SRR7538211	SRR7538216	SRR7538209	SRR7538215	SRR7538213	SRR7538214	SRR7538222	SRR7538225	SRR7538223	SRR7538221	SRR7538220	SRR7538219	SRR7538218	SRR7538226	SRR7538224	SRR7538227	SRR7538229	SRR7538203	SRR7538228	SRR7538190	SRR7538193	SRR7538205	SRR7538206	SRR7538202	SRR7538204	SRR7538198
Accession No.	Abbreviated virus name	GM1-AB	GM1-FB	GM1-OF	GM1-P05	GM1-P15	GM2-AB	GM2-FB	GM2-OF	GM2-P05	GM2-P15	GM3-AB	GM3-FB	GM3-OF	GM3-P05	GM3-P15	GM4-AB	GM4-FB	GM4-OF	GM4-P05	GM4-P15	GS1_AB	GS1_FB	GS1_OF	GS1_P05	GS1_P15	GS2_AB	GS2_FB	GS2_OF	GS2_P05	GS2_P15	GS3_AB	GS3_FB	GS3_OF	GS3_P05	GS3_P15	GS4_AB	GS4_FB	GS4_OF	GS4_P05	GS4_P15
NC_003003.1	BBWV2_RNA1	0	0	0	0	0	0	0	39	0	0	0	0	0	0	15	0	61	0	0	0	0	0	0	0	0	0	0	8	0	0	0	0	0	0	0	0	0	0	6475	63370
NC_003004.1	BBWV2_RNA2	0	671	0	0	0	0	35	585	0	18	0	467	0	0	0	0	620	32	21	95	0	763	0	0	0	88751	833	0	0	0	0	766	0	0	147	2925	980491	0	71795	1078115
NC_016038.2	BrYV	0	0	0	0	0	0	0	0	0	0	0	0	0	0	0	0	0	0	0	0	0	0	0	0	0	106	86	65	0	35	0	0	0	0	0	0	99	105	111	2053
NC_004756.1	BWYV	0	0	0	0	0	0	0	0	0	0	0	0	0	0	0	0	0	0	0	0	0	0	0	0	0	36	0	0	0	0	0	85	0	34	0	0	0	259	0	767
NC_002034.1	CMV_RNA1	0	0	0	0	0	0	0	0	0	0	0	0	0	0	0	0	0	0	0	0	0	3991	1982	0	1516	21818	21122	13951	0	27409	0	46	0	0	0	0	0	0	0	0
NC_002035.1	CMV_RNA2	0	0	0	0	0	0	0	0	0	0	0	0	0	0	0	0	0	0	0	0	0	2830	1237	17942	654	0	9560	6905	9269	10034	0	0	0	0	0	0	0	0	0	0
NC_001440.1	CMV_RNA3	0	36	0	0	0	0	0	0	16	0	0	0	0	0	0	0	35	0	0	0	15425	7518	0	32721	2949	0	21325	22880	15362	0	12	42	0	0	0	0	28	0	0	0
NC_002602.2	CMV_Sat	0	0	0	0	0	0	0	0	0	0	0	0	0	0	0	0	0	0	0	0	234	67	0	67	0	0	22	0	0	0	0	0	0	0	0	0	0	0	0	0
NC_003641.1	MDV_C	0	0	0	0	0	0	0	0	0	0	0	0	0	0	0	0	367	0	0	0	0	0	0	0	0	0	0	0	0	0	0	0	0	0	0	0	0	0	0	0
NC_003645.1	MDV_M	0	0	0	0	0	0	0	0	0	0	0	0	0	0	0	0	64	0	0	0	0	0	0	0	0	0	0	0	0	0	0	0	0	0	0	0	0	0	0	0
NC_003643.1	MDV_N	0	0	0	0	0	0	0	0	0	0	0	0	0	0	0	0	1144	0	0	0	0	0	0	0	0	0	0	0	0	0	0	0	0	0	0	0	0	0	0	0
NC_003648.1	MDV_R	0	0	0	0	0	0	0	0	0	0	0	0	126	0	0	0	0	0	0	0	0	0	0	0	0	0	0	0	0	0	0	0	0	0	0	0	0	0	0	0
NC_003646.1	MDV_S	0	0	0	0	0	0	0	0	0	0	0	0	1308	0	0	0	1145	0	0	0	0	0	0	0	0	0	0	0	0	0	0	0	0	0	0	0	0	0	0	0
NC_003639.1	MDV_Sat	0	0	0	0	0	0	0	0	0	0	0	0	178	0	0	0	0	0	0	0	0	0	0	0	0	0	0	0	0	0	0	0	0	0	0	0	0	0	0	0
NC_003642.1	MDV_U1	0	0	0	0	0	0	0	0	0	0	0	0	0	0	0	0	396	0	0	0	0	0	0	0	0	0	0	0	0	0	0	0	0	0	0	0	0	0	0	0
NC_023626.1	MDV_U4	0	0	0	0	0	0	0	0	0	0	0	0	0	0	0	0	74	0	0	0	0	0	0	0	0	0	0	0	0	0	0	0	0	0	0	0	0	0	0	0
NC_002634.1	SMV	1081	773754	4325499	537044	1156818	27641	2487122	3676699	699500	2209469	501	647995	347878	1891474	940610	1186	679283	3569721	1030822	655678	1032381	2413211	2494475	764523	1278545	936835	4913289	4994255	615426	1304428	1307025	1892292	4406962	352067	534721	248197	2307215	4476110	924663	555002

## Sheet: Table S4
Table S4. Summary of coverage for individual virus segments per sample.
This table outlines the coverage metrics for individual virus segments across each sample.
		SRR7538192	SRR7538191	SRR7538201	SRR7538199	SRR7538200	SRR7538197	SRR7538217	SRR7538196	SRR7538194	SRR7538195	SRR7538207	SRR7538208	SRR7538212	SRR7538210	SRR7538211	SRR7538216	SRR7538209	SRR7538215	SRR7538213	SRR7538214	SRR7538222	SRR7538225	SRR7538223	SRR7538221	SRR7538220	SRR7538219	SRR7538218	SRR7538226	SRR7538224	SRR7538227	SRR7538229	SRR7538203	SRR7538228	SRR7538190	SRR7538193	SRR7538205	SRR7538206	SRR7538202	SRR7538204	SRR7538198
Accession No.	Abbreviated virus name	GM1-AB	GM1-FB	GM1-OF	GM1-P05	GM1-P15	GM2-AB	GM2-FB	GM2-OF	GM2-P05	GM2-P15	GM3-AB	GM3-FB	GM3-OF	GM3-P05	GM3-P15	GM4-AB	GM4-FB	GM4-OF	GM4-P05	GM4-P15	GS1_AB	GS1_FB	GS1_OF	GS1_P05	GS1_P15	GS2_AB	GS2_FB	GS2_OF	GS2_P05	GS2_P15	GS3_AB	GS3_FB	GS3_OF	GS3_P05	GS3_P15	GS4_AB	GS4_FB	GS4_OF	GS4_P05	GS4_P15
NC_003003.1	BBWV2_RNA1	0	0	0	0	0	0	0	0.4989	0	0	0	0	0	0	0.1418	0	0.657	0	0	0	0	0	0	0	0	0	0	0.0874	0	0	0	0	0	0	0	0	0	0	81.4035	786.48
NC_003004.1	BBWV2_RNA2	0	12.7017	0	0	0	0	0.7164	11.0316	0	0.3416	0	8.822	0	0	0	0	11.674	0.6407	0.4458	2.0114	0	14.6815	0	0	0	1788.21	15.6002	0	0	0	0	14.1938	0	0	2.957	60.3355	18700.5	0	1476.77	22188
NC_016038.2	BrYV	0	0	0	0	0	0	0	0	0	0	0	0	0	0	0	0	0	0	0	0	0	0	0	0	0	1.6313	1.3405	0.9792	0	0.5436	0	0	0	0	0	0	1.5161	1.575	1.6633	31.2534
NC_004756.1	BWYV	0	0	0	0	0	0	0	0	0	0	0	0	0	0	0	0	0	0	0	0	0	0	0	0	0	0.5212	0	0	0	0	0	1.2995	0	0.5159	0	0	0	3.9324	0	11.7709
NC_002034.1	CMV_RNA1	0	0	0	0	0	0	0	0	0	0	0	0	0	0	0	0	0	0	0	0	0	101.376	50.3175	0	38.3604	546.22	538.502	355.632	0	694.407	0	1.1028	0	0	0	0	0	0	0	0
NC_002035.1	CMV_RNA2	0	0	0	0	0	0	0	0	0	0	0	0	0	0	0	0	0	0	0	0	0	76.637	33.3079	483.962	17.643	0	259.032	186.679	251.395	264.417	0	0	0	0	0	0	0	0	0	0
NC_001440.1	CMV_RNA3	0	1.4264	0	0	0	0	0	0	0.5821	0	0	0	0	0	0	0	1.3005	0	0	0	593.304	286.574	0	1263.79	111.575	0	823.079	881.556	595.324	0	0.4549	1.648	0	0	0	0	1.0754	0	0	0
NC_002602.2	CMV_Sat	0	0	0	0	0	0	0	0	0	0	0	0	0	0	0	0	0	0	0	0	55.0952	15.9196	0	15.6012	0	0	5.4405	0	0	0	0	0	0	0	0	0	0	0	0	0
NC_003641.1	MDV_C	0	0	0	0	0	0	0	0	0	0	0	0	0	0	0	0	31.5182	0	0	0	0	0	0	0	0	0	0	0	0	0	0	0	0	0	0	0	0	0	0	0
NC_003645.1	MDV_M	0	0	0	0	0	0	0	0	0	0	0	0	0	0	0	0	5.3695	0	0	0	0	0	0	0	0	0	0	0	0	0	0	0	0	0	0	0	0	0	0	0
NC_003643.1	MDV_N	0	0	0	0	0	0	0	0	0	0	0	0	0	0	0	0	101.006	0	0	0	0	0	0	0	0	0	0	0	0	0	0	0	0	0	0	0	0	0	0	0
NC_003648.1	MDV_R	0	0	0	0	0	0	0	0	0	0	0	0	10.0799	0	0	0	0	0	0	0	0	0	0	0	0	0	0	0	0	0	0	0	0	0	0	0	0	0	0	0
NC_003646.1	MDV_S	0	0	0	0	0	0	0	0	0	0	0	0	58.8907	0	0	0	98.1946	0	0	0	0	0	0	0	0	0	0	0	0	0	0	0	0	0	0	0	0	0	0	0
NC_003639.1	MDV_Sat	0	0	0	0	0	0	0	0	0	0	0	0	14.222	0	0	0	0	0	0	0	0	0	0	0	0	0	0	0	0	0	0	0	0	0	0	0	0	0	0	0
NC_003642.1	MDV_U1	0	0	0	0	0	0	0	0	0	0	0	0	0	0	0	0	33.1072	0	0	0	0	0	0	0	0	0	0	0	0	0	0	0	0	0	0	0	0	0	0	0
NC_023626.1	MDV_U4	0	0	0	0	0	0	0	0	0	0	0	0	0	0	0	0	5.0747	0	0	0	0	0	0	0	0	0	0	0	0	0	0	0	0	0	0	0	0	0	0	0
NC_002634.1	SMV	9.9339	7156.52	39449.2	4918.58	10617.9	258.327	22859.6	33819.4	6475.82	20246.3	4.6105	5937.34	3257.57	17261.2	8607.56	10.7996	6209.76	32786.7	9381.32	6136.82	9661.98	22545.4	23357.2	7141.47	11986.4	8774.75	46006.6	46799.2	5766.85	12121.5	12024.4	17254.4	40212	3205.42	4881.39	2266.77	21408.6	41209.5	8542.62	5121.95

## Sheet: Table S5
Table S5. Summary of FPKM Values for individual virus fragments per sample.
This table outlines the Fragments Per Kilobase Million (FPKM) values for individual virus fragments in each sample.
		SRR7538192	SRR7538191	SRR7538201	SRR7538199	SRR7538200	SRR7538197	SRR7538217	SRR7538196	SRR7538194	SRR7538195	SRR7538207	SRR7538208	SRR7538212	SRR7538210	SRR7538211	SRR7538216	SRR7538209	SRR7538215	SRR7538213	SRR7538214	SRR7538222	SRR7538225	SRR7538223	SRR7538221	SRR7538220	SRR7538219	SRR7538218	SRR7538226	SRR7538224	SRR7538227	SRR7538229	SRR7538203	SRR7538228	SRR7538190	SRR7538193	SRR7538205	SRR7538206	SRR7538202	SRR7538204	SRR7538198
Accession No.	Abbreviated virus name	GM1-AB	GM1-FB	GM1-OF	GM1-P05	GM1-P15	GM2-AB	GM2-FB	GM2-OF	GM2-P05	GM2-P15	GM3-AB	GM3-FB	GM3-OF	GM3-P05	GM3-P15	GM4-AB	GM4-FB	GM4-OF	GM4-P05	GM4-P15	GS1_AB	GS1_FB	GS1_OF	GS1_P05	GS1_P15	GS2_AB	GS2_FB	GS2_OF	GS2_P05	GS2_P15	GS3_AB	GS3_FB	GS3_OF	GS3_P05	GS3_P15	GS4_AB	GS4_FB	GS4_OF	GS4_P05	GS4_P15
NC_003003.1	BBWV2_RNA1	0	0	0	0	0	0	0	1.7665	0	0	0	0	0	0	2.656	0	14.7217	0	0	0	0	0	0	0	0	0	0	0.2665	0	0	0	0	0	0	0	0	0	0	1079.71	6263.19
NC_003004.1	BBWV2_RNA2	0	236.389	0	0	0	0	3.8748	43.7165	0	2.2469	0	199.637	0	0	0	0	246.867	2.4644	5.5791	35.2156	0	86.7728	0	0	0	23165.6	46.4451	0	0	0	0	110.195	0	0	74.9356	3229.2	82536.9	0	19751.8	175801
NC_016038.2	BrYV																					0	0	0	0	0	17.6135	3.0525	2.2742	0	4.5916	0	0	0	0	0	0	5.3053	4.108	19.4404	213.115
NC_004756.1	BWYV																					0	0	0	0	0	5.9819	0	0	0	0	0	7.7844	0	16.9573	0	0	0	10.133	0	79.6198
NC_002034.1	CMV_RNA1																					0	487.681	236.381	0	349.212	6119	1265.39	823.843	0	6068.95	0	7.1103	0	0	0	0	0	0	0	0
NC_002035.1	CMV_RNA2																					0	380.62	162.379	6828.95	165.813	0	630.375	448.802	4627.77	2445.38	0	0	0	0	0	0	0	0	0	0
NC_001440.1	CMV_RNA3	0	20.6435	0	0	0	0	0	0	10.3217	0	0	0	0	0	0	0	22.6838	0	0	0	6481.52	1391.68	0	17141.1	1029.07	0	1935.35	2046.81	10556.4	0	4.0321	9.8347	0	0	0	0	3.8365	0	0	0
NC_002602.2	CMV_Sat																					648.482	81.7976	0	231.483	0	0	13.1681	0	0	0	0	0	0	0	0	0	0	0	0	0
NC_003641.1	MDV_C	0	0	0	0	0	0	0	0	0	0	0	0	0	0	0	0	532.413	0	0	0
NC_003645.1	MDV_M	0	0	0	0	0	0	0	0	0	0	0	0	0	0	0	0	93.3172	0	0	0
NC_003643.1	MDV_N	0	0	0	0	0	0	0	0	0	0	0	0	359.13	0	0	0	0	0	0	0
NC_003648.1	MDV_R	0	0	0	0	0	0	0	0	0	0	0	0	3743.07	0	0	0	1649.41	0	0	0
NC_003646.1	MDV_S	0	0	0	0	0	0	0	0	0	0	0	0	503.32	0	0	0	0	0	0	0
NC_003639.1	MDV_Sat	0	0	0	0	0	0	0	0	0	0	0	0	0	0	0	0	575.065	0	0	0
NC_003642.1	MDV_U1	0	0	0	0	0	0	0	0	0	0	0	0	0	0	0	0	1681.7	0	0	0
NC_023626.1	MDV_U4	0	0	0	0	0	0	0	0	0	0	0	0	0	0	0	0	107.245	0	0	0
NC_002634.1	SMV	104297	102548	102525	103736	103441	55339.9	103584	103363	104295	103758	1231.04	104211	103518	103059	103373	103946	101751	103424	103026	91436.6	100261	103246	104163	92564.7	103117	91992.3	103059	103260	97743.1	101126	101502	102410	102443	103765	102545	103082	73065.2	103488	95700.6	34046.2

## Sheet: Table S6
Table S6. Assembled sequences associated with CMV.
This table presents the sequences that have been assembled and are associated with cucumber mosaic virus (CMV).
CMV_RNA1	>CMV_RNA1_GS3_FB_TRINITY_DN120208_c0_g1_i1 len=357 path=[0:0-356]
	CTTTTCTTACCGACCAGACTTATTCTTATAAAGGAATGACCTACGGCATTGAACGTTGTGTCATTAATGCCGGTATCATGACGTATAAGATCATCGGTGTGTCTGGGATGTGTCCACCCGAACTCATTCGACATTGTATTTGGTTCCCCTCGATTAAAGACTATGTTGGTCTAAAGATTCCCGCGTCGCAGGATTTGCTTAGAGATCGAGGGGAACCAAATACAATGTCGAATGAGTTCGGGTGGACACATCCCAGACACACCGATGATCTTATACGTCATGATACCGGCATTAATGACACAACGTTCAATGCCGTAGGTCATTCCTTTATAAGAATAAGTCTGGTCGGTAAGAAAA
CMV_RNA1	>CMV_RNA1_GS3_FB_TRINITY_DN92118_c0_g1_i1 len=224 path=[0:0-223]
	CCCGACTTTAAGACCACGCGAGGAAAAAGAATTTTTGATTAAACTCTCCACCTTCGTAACTTTCAATGAAGAGTGCTCATTTGACGGTGGAGAGGAATGGGACGTGATATCATCCGCTGCATACGTTGCTACGCAGGCTGTTACTGATGGGAAGATTTTGGCTGCGCAGAAAGCCGAGAAGCTCGCTGAGAAGCTTGCACAACCCGTGAGTGAGGTATCAGACA
CMV_RNA1	>CMV_RNA1_GS2_FB_TRINITY_DN2968_c0_g1_i2 len=298 path=[0:0-297]
	TTTTGAACCTCCCCTTCCGTTCCTCCCTCCGATTTGCGGCGGGAGTTGAGTTGGCAGTATTGCTATAAACTGTCTGAAGTCACTAAACGTTTCGTTTATACGTTACGGTGAACGGGTTGTCCATCCAGCGCGCCTCAGAGATTTGTAAATCTCTGGCGTGGATCTCTCCACGACTGACCATTTTAGCCGTAAGCTGGATGGACAACCCGTTCACCGTAAAACGTTTAGTGACTTCAGGCAGTTTATAGCAATACTGCCAACTCAGATCCCGCCCGAAGGTGGGAAACCGCTAAGCACG
CMV_RNA1	>CMV_RNA1_GS2_FB_TRINITY_DN30885_c0_g1_i2 len=230 path=[0:0-229]
	TGTGAAACTAACCCTTTGAAAACCTCTCTCTTCTAATCTTTTCTTTGTAATTCCACCGGACGCGAGTAGTCCTTTATCGACGTCCTCGTTGTCGCGAGTAGTCCTTTATCGCCGTGGGAGGCTACCAGTTCATTGATGTTGAACGAGGACGTCGATAAAGGACTACTCGCGTCCGGTGGAATTACAAAGAAAAGATTAGAAGAGAGAGGTTTTCAAAGGGTTAGTTTCAC
CMV_RNA1	>CMV_RNA1_GS2_FB_TRINITY_DN32157_c0_g1_i2 len=216 path=[0:0-90 2:91-124 3:125-215]
	GCGAGCTTCTCGGCTTTCTGCGCAGCCAAAATCTTCCCATCAGTAACAGCCTGCGTAGCAACGTATGCAGCGGCAACCTCACTCACGGGAGGCACTCCTGCAGCAACTCAGTTGGCTTTCACATGCTCCCGTGAGTGAGGTTGCCGCTGCATACGTTGCTACGCAGGCTGTTACTGATGGGAAGATTTTGGCTGCGCAGAAAGCCGAGAAGCTCGC
CMV_RNA1	>CMV_RNA1_GS2_FB_TRINITY_DN32157_c0_g1_i1 len=216 path=[0:0-90 1:91-124 3:125-215]
	GCGAGCTTCTCGGCTTTCTGCGCAGCCAAAATCTTCCCATCAGTAACAGCCTGCGTAGCAACGTATGCAGCGGCAACCTCACTCACGGGAGCATGTGAAAGCCAACTGAGTTGCTGCAGGAGTGCCTCCCGTGAGTGAGGTTGCCGCTGCATACGTTGCTACGCAGGCTGTTACTGATGGGAAGATTTTGGCTGCGCAGAAAGCCGAGAAGCTCGC
CMV_RNA1	>CMV_RNA1_GS2_FB_TRINITY_DN2968_c0_g5_i2 len=379 path=[0:0-378]
	AATCTACCAAAGACTTTCTGGAATGAAAGGATCAAAACCGTGCATGAGTCTCAAGGCATTTCTGAAGACCATGTCACTTTGGTAAGATTAAAGAGCACAAAGTGTGACCTGTTTAAACAGTTTTCTTATTGTCTTGTTGCTTTGACTAGACACAAGGTCACCTTCCGCTACGAGTATTCTGGTGTATTGAACGGCGATTTAATCGCCGGTAGCGGAAGGTGACCTTGTGTCTAGTCAAAGCAACAAGACAATAAGAAAACTGTTTAAACAGGTCACACTTTGTGCTCTTTAATCTTACCAAAGTGACATGGTCTTCAGAAATGCCTTGAGACTCATGCACGGTTTTGATCCTTTCATTCCAGAAAGTCTTTGGTAGATT
CMV_RNA1	>CMV_RNA1_GS2_FB_TRINITY_DN2968_c0_g4_i2 len=1839 path=[0:0-1838]
	AAAATCGAAAGCTACCATAGTCTTAAACTTACGAACATGAGAAAATACGGTGGAATTAAGCTTACCAGACACCGGTGTGACGTCTTCAGTTTCGGAGAAAGCACTCCTGATCTTCCTCCACTGGCAATTAAGTTCAGGTATTACGCCTTGGTCGTCAAACATCATCGCACCATCGAACATCATCGTTCCCTTCAAAAAGGTGGTTCCGTGAGCGTTCATTGCTTCACATAATCCTCTGAAGCCCATATCATAACCTCCATGAATGGATATAGCAAAGTGGGCTTGTACTTTGCAATCCGCAGCGGATTGAGTGCAAAAATCCGGCTGCCGACCATCGAACTGTTGTGGATCGTTCAAGATGATCTTGCGCATGTTCATTAAACGTTCCGCGTGGCGCAT…
CMV_RNA1	>CMV_RNA1_GS2_AB_TRINITY_DN40247_c0_g1_i1 len=221 path=[0:0-220]
	GCACCATCGAACATCATCGTTCCCTTCAAAAAGGTGGTTCCGTGAGCGTTCATTGCTTCACATAATCCTCAGAAGCCCATATCATAACCTCGGATTGCAATTACAAGCCCACTTTGCTATATCCATTCATGGAGGTTATGATATGGGCTTCTGAGGATTATGTGAAGCAATGAACGCTCACGGAACCACCTTTTTGAAGGGAACGATGATGTTCGATGGTG
CMV_RNA1	>CMV_RNA1_GS1_P15_TRINITY_DN8111_c0_g2_i1 len=302 path=[0:0-120 2:121-127 3:128-272 5:273-301]
	ACAGCTCTGAGGCGTCATCTACAACGCCTGATGATACTGCTGATGTTTGTGGAAAGGAGCAAGAGGTTTCGGAACTTGACTCCTTATCAGCTCAGACACGTTCCCCCATCACTAGAGTCGCCCGCCGTATTCCAGATACGTTTCAAATTAGACACCGTAGTGTCATGTAATTGTTTCTCGTAAGCGGCATACTCTAGCATAGCAGTAGCCCTTTCAGCGACTCTAGTGATGGGGGAACGTCTACGGTGTCTAATTTGAAACGTATCTGGAATACGGCGGGCGACTCTAGTGATGGGGGAACG
CMV_RNA1	>CMV_RNA1_GS1_P15_TRINITY_DN8111_c0_g2_i8 len=467 path=[0:0-120 1:121-158 3:159-303 4:304-466]
	ACAGCTCTGAGGCGTCATCTACAACGCCTGATGATACTGCTGATGTTTGTGGAAAGGAGCAAGAGGTTTCGGAACTTGACTCCTTATCAGCTCAGACACGTTCCCCCATCACTAGAGTCGCTGAAAGGGCTACTGCTATGCTAGAGTATGCCGCTTACGATTCCAGATACGTTTCAAATTAGACACCGTAGTGTCATGTAATTGTTTCTCGTAAGCGGCATACTCTAGCATAGCAGTAGCCCTTTCAGCGACTCTAGTGATGGGGGAACGTCTACGGTGTCTAATTTGAAACGTATCTGGAATATGGCGGGTGGTGATGACAAGAAAAATTCTCTCGAAGGTAATTTGAAATTTGTTTTCGATACGTATTTTACCGTTGATCCCATGGTGAATATTCAT…
CMV_RNA1	>CMV_RNA1_GS1_P15_TRINITY_DN8111_c0_g4_i3 len=456 path=[0:0-455]
	ACCGACCAGACTTATTCTTATAAAGGAATGACCTACGGCATCGAACGTTGTGTCATTAATGCCGGATTTATAAGAATAAGTCTGGTCGGTAAGAAAAGATTTTATATTCTCCCAATCATGAACATATGACATGGTAGACTCGTTGATAAAATCGAAAGCTACCATTGTCCTAAACTTACGAACATGAGAGAATACGGTGGAATTAAGCTTACCAGACACCGGTGTGACGTCTTCAGTTTCGGCTCTCATGTTCGTAAGTTTAGGACAATGGTAGCTTTCGATTTTATCAACGAGTCTACCATGTCATATGTTCATGATTGGGAGAATATAAAATCTTTTCTTACCGACCAGACTTATTCTTATAAATCCGGCATTAATGACACAACGTTCGATGCCGTA…
CMV_RNA1	>CMV_RNA1_GS1_P15_TRINITY_DN8111_c0_g5_i3 len=271 path=[0:0-270]
	TTATCAACGAGGGCGGTCGCGAGTAGTCCTTTATCGCCGTGGGAGGCTACCAGTTCATTGATGTTGAACGAGGACGTCGCCATAGGAATTACAAAGAAAAGATTAGAAGAGAGAGGTTTTCAAAGGGTTAGTTTCACAGGGGAGGCAGGGATTGAACCTCTCTCTTCTAATCTTTTCTTTGTAATTCCTATGGCGACGTCCTCGTTCAACATCAATGAACTGGTAGCCTCCCACGGCGATAAAGGACTACTCGCGACCGCCCTCGTTGATA
CMV_RNA1	>CMV_RNA1_GS1_P15_TRINITY_DN8111_c0_g1_i9 len=448 path=[0:0-447]
	ACATAATTGACCAAAGTGCAACAATACGACCTCATCAACCAAAACCCTACTAACAGTCGGACATTCATTAAGTAGGACGGAATCGGCTGTTCGAACGAAAGTGCAGGCTTCTTTGGAATCTGACGATTTGAAAAGTGCCATACGTACATCTTGGGCGGATTTCTTGTTCGCGGTAACACGACGGGGTCGCTGGTTGTGGGAAAACCACGGCAATTAAATCCATTTTTGAACCGTCCACTGACATGATTGTTACCGCGAACAAGAAATCCGCCCAAGATGTACGTATGGCACTTTTCAAATCGTCAGATTCCAAAGAAGCCTGACATAATTGACCAAAGTGCAACAATACGACCTCATCAACCAAAACCCTACTAACAGTCGGACATTCATTAAGTAGGA…
CMV_RNA1	>CMV_RNA1_GS1_OF_TRINITY_DN9496_c1_g1_i1 len=201 path=[0:0-200]
	TTTCAAAGGCGCCTCAGAGATTTGGTCACCTTCCGCTACGAGTATTCTGTTGTATTGAACGGCGATTTAATCGCCGAATGTATTGCTCGTGCTTAGCGGTTTCCCACCTTTGGGCGGGATCTGAGTTGGCAGTATTGCTATAAACTGTCTGAAGTCACTAAACGTTTCGTTTATACGTTACGGTGAACGGGTTGTCCATCC
CMV_RNA1	>CMV_RNA1_GS1_OF_TRINITY_DN23135_c0_g1_i11 len=233 path=[0:0-232]
	GTTGTAGATGACGCCTCAGAGCTGTCTGATACCTCACTCACGGGTTGTGCAAGCTTCTCAGCGAGCTTCTCGGCTTTCTGCGCAGCCAAAATCTTCCCCGGTTCCCGACTTTAAGACCACGCGAGGAAAAAGAATTTTTGATTAAACTCTCCACCTTCGTAACTTTCAATGAAGAGTGCTCATTTGACGGTGGAGAGGAATGGGACGTGATATCGTCCGCTGCATACGTTGCT
CMV_RNA1	>CMV_RNA1_GS1_OF_TRINITY_DN23135_c0_g1_i2 len=914 path=[1:0-334 3:335-722 4:723-913]
	ATCTATCCGTTCACCAGATTGCATGGACATACCATTGATAACAATGGTAGATGATTTAGCGGATAGAACACCTAAGATAACCTTAAATTGTTCCATCCATGCCTTCTTATCATTGTAACATCTCATGGCAATCTCTTCAGTTTCACTGCAATCTGGTGAACGGATAGATATCAATGACTATCATTACATTGGTTTCGCCATTCTTCTTCACACAAAAATGAAGTACGAACACCTAGGAAAAATGTATGATATGTGGAACGCTTCGAGCATCTCGAAGTGGTTTGCAGCGTTGACTCGTCCGCTGCGTGTGTTTTTCTCTGGTGTTGTTCGTGTGCTGTTCCCGACTTTAAGACCACGCGGAAAAAGAATTTTTGATTAAACGCGGACGAGTCAACGCTG…
CMV_RNA1	>CMV_RNA1_GS1_OF_TRINITY_DN23135_c0_g1_i7 len=527 path=[1:0-334 2:335-335 4:336-526]
	ATCTATCCGTTCACCAGATTGCATGGACATACCATTGATAACAATGGTAGATGATTTAGCGGATAGAACACCTAAGATAACCTTAAATTGTTCCATCCATGCCTTCTTATCATTGTAACATCTCATGGCAATCTCTTCAGTTTCACTGCAATCTGGTGAACGGATAGATATCAATGACTATCATTACATTGGTTTCGCCATTCTTCTTCACACAAAAATGAAGTACGAACACCTAGGAAAAATGTATGATATGTGGAACGCTTCGAGCATCTCGAAGTGGTTTGCAGCGTTGACTCGTCCGCTGCGTGTGTTTTTCTCTGGTGTTGTTCGTGTGCCCGGGAACAGCACACGAACAACACCAGAGAAAAACACACGCAGCGGACGAGTCAACGCTGCAAA…
CMV_RNA1	>CMV_RNA1_GS1_OF_TRINITY_DN23135_c0_g3_i4 len=789 path=[0:0-788]
	ATCGTTCAAGATGATCTTGCGCATGTTCATTAAACGTTCCGCGTGGCGCATTTTATCGCGGATACCCAAACAAGGGGAACAGCAGTGTACGTTATGTCCGCGGAGGTAATGTGTGACCCAACTTCCTCCGAAGTCTAAGACGAGTGCGCAAGATCATCTTGAACGATCCACAACAGTTCGATGGTCGGCAGCCGGATTTTTGCACTCAATCCGCTGCGGATTGCAAAGTACAAGCCCACTTTGCAAATCCGGCTGCCGACCATCGAACTGTTGTGGATCGTTCAAGATGATCTTGCGCATGTTCATTAAACGTTCCGCGTGGCGCATTTTATCGCGGATACCCAAACAAGGGGAACAGCAGTGTACGTTATGTCCGCGGAGGTAATGTGTGACCCAACT…
CMV_RNA1	>CMV_RNA1_GS1_OF_TRINITY_DN23135_c0_g3_i8 len=378 path=[1:0-377]
	TGTAGACCTTACGGCCTCTACGTTGATGTTGTAATTGCTCCTCGAGCTGCTCATGAGCTGTCTTATCAACGAGGGCGGTCGCGAGTAGTCCTTTATCGCCGTGGGAGGCTACCAGTTCATTGATGTTGAACGAGGACGTCGCCATAGGAATTACAAAGAAAAGATTAGAAGAGAGAGGTTTTCAAAGGGTTAGTTTCACAGGGGAGGCAGGTAATCTTTTCTTTGTAATTCCTATGGCGACGTCCTCGTTCAACATCAATGAACTGGTAGCCTCCCACGGCGATAAAGGACTACTCGCGACCGCCCTCGTTGATAAGACAGCTCATGAGCAGCTCGAGGAGCAATTACAACATCAACGTAGAGGCCGTAAGGTCTACA
CMV_RNA1	>CMV_RNA1_GS1_OF_TRINITY_DN23135_c0_g4_i2 len=843 path=[0:0-842]
	GCATACTCTAGCATAGCAGTAGCCCTTTCAGCGACTCTAGTGATGGGGGAACGTGTCTGAGCTGATAAGGAGTCAAGTTCCGAAACCTCTTGCTCCTTTCCACAAACATCAGCAGTATCATCAGGCGTTGTAGAGGTTTCGGAACTTGACTCCTTATCAGCTCAGACACGTTCCCCCATCACTAGAGTCGCTGAAAGGGCTACTGCTATGCTAGAGTATGCCGCTTTTTCTTGTCATCACCACCCGCCATATTCCAGATACGTTTCAAATTAGACACCGTAGTGTCATGTAATTGTTTCTCGTAAGCGGCATACTCTAGCATAGCAGTAGCCCTTTCAGCGACTCTAGTGATGGGGGAACGTGTCTGAGCTGATAAGGAGTCAAGTTCCGAAACCTCTT…
CMV_RNA1	>CMV_RNA1_GS1_OF_TRINITY_DN23135_c0_g2_i9 len=301 path=[0:0-300]
	TCTCAAGGCATTTCTGAAGACCATGTCACTTTGGTAAGATTAAAGAGCACAAAGTGTGACCTGTTTAAACAGTTTTCTTATTGTCTTGTTGCTTTGACTAGACACAAGAACTGTTTAAACAGGTCACACTTTGTGCTCTTTAATCTTACCAAAGTGACATGGTCTTCAGAAATGCCTTGAGACTCATGCACGGTTTTGATCCTTTCATTCCAGAAAGTCTTTGGTAGATTCATCTCTTTCGCCCTTGAAATCAGTGAAGCCTTATCGGCTTGGGTCATCGTAATGTAAAACCTAGTCGAAT
CMV_RNA1	>CMV_RNA1_GS2_P05_TRINITY_DN6043_c0_g1_i5 len=462 path=[0:0-461]
	GCGGTTTCCCACCTTTGGGCGGGATCTGAGTTGGTAGTATTGCTATAAACTGCCTGAAGTCACTAAACGTGTTACGGTGAACGGGTTGTCCGGCAGTTTATAGCAATACTACCAACTCAGATCCCGCCCAAAGGTGGGAAACCGCTAAGCACGAGCAATACATTCGGCGATTAAATCGCCGTTCAATACACCAGAATACTCGTAGCGGAAGGCGGTTTCCCACCTTTGGGCGGGATCTGAGTTGGTAGTATTGCTATAAACTGCCTGAAGTCACTAAACGTTTTACGGTGAACGGGTTGTCCATCCAGCTTACGGCTAAAATGGTCAGTCGTGGAGAGATCCACGCCGGAGATTTACAAATCTCTGAGGCGCCTTTGAAACCACCTCCTAGGTTTCTTC…
CMV_RNA1	>CMV_RNA1_GS1_FB_TRINITY_DN13187_c0_g1_i3 len=618 path=[1:0-138 2:139-617]
	AACGCTCACGGAACCACTTTTTTGAAGGGAACGATGATGTTCGATGGTGCGATGATGTTTGACGACCAAGGCGTAATACCTGAACTTAATTGCCAGTGGAGGAAGATCAGGAGTGCTTTCTCCGAAACTGAAGACGTCATGGAATTAAGCTTACCAGACACCGGTGTGACGTCTTCAGTTTCGGAGAAAGCACTCCTGATCTTCCTCCACTGGCAATTAAGTTCAGGTATTACGCCTTGGTCGTCAAACATCATCGCACCATCGAACATCATCGTTCCCTTCAAAAAAGTGGTTCCGTGAGCGTTCTTCAGAGGATTATGTGAAGCAATGAACGCTCACGGAACCACTTTTTTGAAGGGAACGATGATGTTCGATGGTGCGATGATGTTTGACGACCAA…
CMV_RNA1	>CMV_RNA1_GS1_FB_TRINITY_DN13187_c0_g1_i1 len=1330 path=[0:0-850 2:851-1329]
	AGCTTAATTCCACCGTATTCTCTCATGTTCGTAAGTTTAGGACAATGGTAGCTTTCGATTTTATCAACGAGTCTACCATGTCATATGTTCATGATTGGGAGAATATAAAATCTTTTCTTACCGACCAGACTTATTCTTATAAAGGAATGACCTACGGCATTGAACGTTGTGTCATTAATGCCGGTATCATGACGTATAAGATCAATGAGTTCGGGTGGACACATCCCAGACACACCGATGATCTTATACGTCATGATACCGGCATTAATGACACAACGTTCAATGCCGTAGGTCATTCCTTTATAAGAATAAGTCTGGTCGGTAAGAAAAGATTTTATATTCTCCCAATCATGAACATATGACATGGTAGACTCGTTGATAAAATCGAAAGCTACCATT…
CMV_RNA1	>CMV_RNA1_GS1_FB_TRINITY_DN13187_c0_g2_i5 len=761 path=[1:0-108 2:109-203 3:204-263 4:264-338 6:339-377 7:378-437 8:438-521 9:522-689 10:690-760]
	TCACTTTGGTAAGATTAAAGAGCACAAAGTGTGACCTGTTTAAACAGTTTTCTTATTGTCTTGTTGCTTTGACTAGACACAAGGTCACCTTCCGAACTGTTTAAACAGGTCACACTTTGTGCTCTTTAATCTTACCAAAGTGACATGGTCTTCAGAAATGCCTTGAGACTCATGCACGGTTTTGATCCTTTCATTCCAGAAAGTCTTTGGTAGGTGACATTGGTCGATCTGGATTCGACTAGGTTTTACATTACGATGACCCAAGCCGATAAGGCTTCACTGATTTCAAGGGCGAAAGAGATGAATCTACCAAAGACTTTCTGGAATGAAAGGATCAAACATCTCTTTCGCCCTTGAAATCAGTGAAGCCTTATCGGCTTGGGTCATCGTAATGTAAAA…
CMV_RNA1	>CMV_RNA1_GS1_FB_TRINITY_DN13187_c0_g2_i1 len=591 path=[0:0-100 2:101-195 4:196-270 5:271-396 6:397-435 8:436-519 10:520-590]
	TGATTTCAAGGGCGAAAGAGATGAATCTACCAAAGACTTTCTGGAATGAAAGGATCAAAACCGTGCATGAGTCTCAAGGCATTTCTGAAGACCATGTCACTTCACACTTTGTGCTCTTTAATCTTACCAAAGTGACATGGTCTTCAGAAATGCCTTGAGACTCATGCACGGTTTTGATCCTTTCATTCCAGAAAGTGCCGATAAGGCTTCACTGATTTCAAGGGCGAAAGAGATGAATCTACCAAAGACTTTCTGGAATGAAAGGATCAAAACCGTGCATGAGTCTCAAGGCATTTCTGAAGACCATGTCACTTTGGTAAGATTAATGGTCTTCAGAAATGCCTTGAGACTCATGCACGGTTTTGATCCTTTCATTCCAGAAAGTCTTTGGTAGATTCA…
CMV_RNA1	>CMV_RNA1_GS1_FB_TRINITY_DN13187_c0_g6_i1 len=1469 path=[0:0-1468]
	GAGAGTTTAATCAAAAATTCTTTTTCCTCGCGTGGTCTTAAAGTCGGGAACAGCACACGAACAACACCAGAGAAAAACACACGCAGCGGACGAGTCAACGCTGCAAACCACTTCGAGATGCTCGAAGCGTTCCACATATCATACATTTTTCCTAGGTGTTCGTACTTCATTTTTGTGTGAAGAAGAATGGCGAAACCAATGTAATGATAGTCATTGATATCTATCCGTTCACCAGATTGCATGGACATACCATTGATAACAATGGTAGATGATTTAGCGCTTAGGTGTTCTATCCGCTAAATCATCTACCATTGTTATCAATGGTATGTCCATGCAATCTGGTGAACGGATAGATATCAATGACTATCATTACATTGGTTTCGCCATTCTTCTTCACAC…
CMV_RNA1	>CMV_RNA1_GS1_FB_TRINITY_DN13187_c0_g7_i2 len=244 path=[1:0-93 2:94-94 4:95-148 5:149-182 6:183-243]
	ATTTAGCGGATAGAACACCTAAGATAACCTTAAATTGTTCCATCCATGCCTTCTTATCATTGTAACATCTCATGGCAATCTCTTCAGTTTCACGCAATGTTGACGTTAAAATACGCACTGTTTTCCACTCAACCAAATCCTGCGACGCGGCGTGAAACTGAAGAGATTGCCATGAGATGTTACAATGATAAGAAGGCATGGATGGAACAATTTAAGGTTATCTTAGGTGTTCTATCCGCTAAAT
CMV_RNA1	>CMV_RNA1_GS1_FB_TRINITY_DN13187_c0_g7_i3 len=244 path=[1:0-93 2:94-94 3:95-148 5:149-182 6:183-243]
	ATTTAGCGGATAGAACACCTAAGATAACCTTAAATTGTTCCATCCATGCCTTCTTATCATTGTAACATCTCATGGCAATCTCTTCAGTTTCACGCCGCGTCGCAGGATTTGGTTGAGTGGAAAACAGTGCGTATTTTAACGTCAACATTGCGTGAAACTGAAGAGATTGCCATGAGATGTTACAATGATAAGAAGGCATGGATGGAACAATTTAAGGTTATCTTAGGTGTTCTATCCGCTAAAT
CMV_RNA1	>CMV_RNA1_GS1_FB_TRINITY_DN13187_c0_g7_i1 len=288 path=[0:0-74 2:75-75 3:76-129 5:130-163 7:164-287]
	GGATGTGTCCACCCGAACTCATTCGACATTGTATTTGGTTCCCCTCGATTAAAGACTATGTTGGTCTAAAGATTCCCGCGTCGCAGGATTTGGTTGAGTGGAAAACAGTGCGTATTTTAACGTCAACATTGCGTGAAACTGAAGAGATTGCCATGAGATGTTACGACGTTAAAATACGCACTGTTTTCCACTCAACCAAATCCTGCGACGCGGGAATCTTTAGACCAACATAGTCTTTAATCGAGGGGAACCAAATACAATGTCGAATGAGTTCGGGTGGACACATCC
CMV_RNA1	>CMV_RNA1_GS1_FB_TRINITY_DN13187_c0_g8_i1 len=601 path=[0:0-600]
	CGAGAGAATTTTTCTTGTCATCACCACCCGCCATATTCCAGATACGTTTCAAATTAGACACCGTAGTGTCATGTAATTGTTTCTCGTAAGCGGCATACTCTAGCATAGCAGTAGCCCTTTCAGCGACTCTAGTGATGGGGGAACGTGTCTGAGCTGATAAGGAGTCAAGTTCCGAAACCTCTTGCTCCTTTCCACAAACATCAGCAGTATCATCAGGCGTTGTAGATGACGCCTCAGAGCTGTCTGATACCTCACTCACGGGTTGTGCAAGCTTCTCAGCGAGCTTGGAAGATTTTGGCTGCGCAGAAAGCCGAGAAGCTCGCTGAGAAGCTTGCACAACCCGTGAGTGAGGTATCAGACAGCTCTGAGGCGTCATCTACAACGCCTGATGATACTGCT…
CMV_RNA1	>CMV_RNA1_GS1_FB_TRINITY_DN13187_c0_g9_i1 len=788 path=[0:0-787]
	ATGGTCGGCAGCCGGATTTTTGCACTCAATCCGCTGCGGATTGCAAAGTACAAGCCCACTTTGCTATATCCATTCATGGAGGTTATGATATGGGCTTCAGTAGCAAAGTGGGCTTGTACTTTGCAATCCGCAGCGGATTGAGTGCAAAAATCCGGCTGCCGACCATCGAACTGTTGTGGATCGTTCAAGATGATCTTGCGCATGTTCATTAAACGTTCCGCGTGGCGCATTTTATCGCGGATACCCAAACAAGGGGAACAGCAGTGTACGTTATGTCCGCGGAGGTAATGTGTGACCCTCGATTGTCTAGACTCTTTCCCTTCTTCAGGTCTGCGGCAGGACCTCGTCTTAGACTTCGGAGGAAGTTGGGTCACACATTACCTCCGCGGACATAACGTA…
CMV_RNA1	>CMV_RNA1_GS1_FB_TRINITY_DN13187_c0_g3_i4 len=600 path=[1:0-118 2:119-184 3:185-347 4:348-599]
	TTGGTCAATTATGTGCCGTCATGTCTAAGTTGAAGGCTGTGCGAGCTATATGTTTTGGGGATTCAGAGCAAATTGCCTTTTCCTCTCGAGATGCCTCGTTTGACATGCGTTTCTCTAAGGTAGTGTCCGCATCACTAGTCTCATCAGGAATGATCTTAGAGAAACGCATGTCAAACGAGGCATCTCGAGAGGAAAAGGCAATTTGCTCTGAATCCCCAAAACATATAGCTCGCACAGCCTTCAACTTAGACATGACGGCACATAATTGACCAAAGTGCAACTTGGTCAATTATGTGCCGTCATGTCTAAGTTGAAGGCTGTGCGAGCTATATGTTTTGGGGATTCAGAGCAAATTGCCTTTTCCTCTCGAGATGCCTCGTTTGACATGCGTTTCTCTAA…
CMV_RNA1	>CMV_RNA1_GS1_FB_TRINITY_DN13187_c0_g3_i3 len=555 path=[0:0-236 2:237-302 4:303-554]
	GGTTTCTCAATCTAAAGTGAAGAGATCTGTTACATCTCGTGCTATCGCTAGTGTGACATTGGTCGATCTGGATTCGACTAGGTTTTACATTACGATGACCCAAGCCGATAAGGCTTCACTGATTTCTTCACTTTAGATTGAGAAACCCATTTCGTGTATTTTGAATGGGTTCCTTTCGGAAGGGCCTTCGTAGCCATTAAACGCACAAGCGGCACAACGTCTTGTGGGCTACGGAATGTAGTGTCCGCATCACTAGTCTCATCAGGAATGATCTTAGAGAAACGCATGTCAAACGAGGCATCTGCAAATTGCCTTTTCCTCTCGAGATGCCTCGTTTGACATGCGTTTCTCTAAGATCATTCCTGATGAGACTAGTGATGCGGACACTACATTCCGTAG…
CMV_RNA1	>CMV_RNA1_GS1_FB_TRINITY_DN13187_c0_g12_i1 len=263 path=[0:0-262]
	ACTAGACACAAGGTCACCTTCCGCTACGAGTATTCTGGTGTATTGAACGGCGATTTAATCGCCGAATGTATTGCTCGTGCTTAGCGGTTTCCCACCTTTGGGCGGGATCTGAGTTGGCAGTATTGCTATAAACTGCCTGAAGTCACTAAACGCTCAGAGATTTGTAAATCTCCGGCGTGGATCTCTCCACGACTGACCATTTTAGCCGTAAGCTGGATGGACAACCCGTTCACCGTAAAACGTTTAGTGACTTCAGGCAGTTT
CMV_RNA1	>CMV_RNA1_GS1_FB_TRINITY_DN13187_c0_g5_i2 len=609 path=[0:0-608]
	CGTGGAGAAATGAATATTCACCATGGGATCAACGGTAAAATACGTATCGAAAACAAATTTCAAATTACCTTCGAGAGAATTTTTCTTGTCATCAACGTATTTTACCGTTGATCCCATGGTGAATATTCATTTCTCCACGGGTCGGTGGATGCGTCCTATACCCGAGGGAATTACTTATTCTGTTGGTTATAACGAACGCGGTTTGGGTCCGAAGTCTGATGGAGAGCTTTACATTGTCAACAGCGAGTGCGTGATTTGTAACAGTGGATCACTATCTACCGTTACGCGCTCGCTTCAAGCTCCAACCGGAACCATTAGTCAAGTCGACGGGGTCGCTGTGATCCACTGTTACAAATCACGCACTCGCTGTTGACAATGTAAAGCTCTCCATCAGACTTC…
CMV_RNA1	>CMV_RNA1_GS2_OF_TRINITY_DN11719_c0_g1_i4 len=455 path=[1:0-156 2:157-227 4:228-270 5:271-341 7:342-454]
	TTCTTGTCATCACCTCCCGCCATATTCCAGATACGTTTCAAATTAGACACAGTAGTGTCATGTAATTGTTTCTCGTAAGCGGCATACTCTAGCATAGAAGTAGCCCTTCGGAACTTGACTCCCTATCAGCTCAGACACGTTCCCCCATCACTAGAGTCGCTGAAAGGGCTACTTCTATGCTAGAGTATGCCGCTTACGAGAAACAATTACATGACACTACTGTGTCTATTCTTGTCATCACCTCCCGCCATATTCCAGATACGTTTCAAATTAGACACAGTAGTGTCATGTAATTGTTTCTCGTAAGCGGCATACTCTAGCATAGAAGTAGCCCTTTCAGCGTGATGATACTGCTGATGTTTGTGGAAAGGAGCAAGAGGTTTCGGAACTTGACTCCCT…
CMV_RNA1	>CMV_RNA1_GS2_OF_TRINITY_DN11719_c0_g1_i3 len=349 path=[0:0-112 2:113-183 3:184-226 5:227-297 6:298-348]
	GCATAGAAGTAGCCCTTTCAGCGACTCTAGTGATGGGGGAACGTGTCTGAGCTGATAGGGAGTCAAGTTCCGAAACCTCTTGCTCCTTTCCACAAACATCAGCAGTATCATCACGCTGAAAGGGCTACTTCTATGCTAGAGTATGCCGCTTACGAGAAACAATTACATGACACTACTGTGTCTAATTTGAAACGTATCTGGAATATGGCGGGAGGTGATGACAAGAATAGACACAGTAGTGTCATGTAATTGTTTCTCGTAAGCGGCATACTCTAGCATAGAAGTAGCCCTTTCAGCGACTCTAGTGATGGGGGAACGTGTCTGAGCTGATAGGGAGTCAAGTTCCGAA
CMV_RNA1	>CMV_RNA1_GS2_OF_TRINITY_DN81963_c0_g1_i1 len=284 path=[0:0-283]
	CTTTATAAGAATAAGTCTGGTCGGTGAGAAAAGATTTTATATTCTCCCAATCATGAACATAAGACATGGTAGACTCGTTGATAAAATCGAAAGCTACCATAGTCTTAAACTTACGAACATGAGAACACCGGTGTCTGGTAAGCTTAATTCCACCGTATTTTCTCATGTTCGTAAGTTTAAGACTATGGTAGCTTTCGATTTTATCAACGAGTCTACCATGTCTTATGTTCATGATTGGGAGAATATAAAATCTTTTCTCACCGACCAGACTTATTCTTATAAAG
CMV_RNA1	>CMV_RNA1_GS2_P15_TRINITY_DN548_c0_g1_i3 len=587 path=[0:0-230 1:231-355 3:356-586]
	CCATAGGAATTACAAAGAAAAGAGTTCAATCCCTGCCTCCCCTGTGAAACTAACCCTTTGAAAACCTCTCTCTTCTAATCTTTTCTTTGTAATTCCTATGGCGACGTCCTCGTTCAACATCAATGAACTGGTAGCCTCCCACGGCGATAAAGGACTACTCGCGACCGCCCTCGTTGATAAGACAGCTCATGAGCAGCTCGAGGAGCAATTACAACATCAACGTAGAGGCCGGGGCACCAGCTAGGCCGTGGGGAGCAAACTCCTGCTGGGTAAGATGGAGGTCGTACTTTCCTCCATACCGATTCCGAATGATCTCGGAATCCTTTACACTCAGAACATTCCGAATGTAGACCTTACGGCCTCTACGTTGATGTTGTAATTGCTCCTCGAGCTGCTCAT…
CMV_RNA1	>CMV_RNA1_GS2_P15_TRINITY_DN548_c0_g1_i1 len=587 path=[0:0-230 2:231-355 3:356-586]
	CCATAGGAATTACAAAGAAAAGAGTTCAATCCCTGCCTCCCCTGTGAAACTAACCCTTTGAAAACCTCTCTCTTCTAATCTTTTCTTTGTAATTCCTATGGCGACGTCCTCGTTCAACATCAATGAACTGGTAGCCTCCCACGGCGATAAAGGACTACTCGCGACCGCCCTCGTTGATAAGACAGCTCATGAGCAGCTCGAGGAGCAATTACAACATCAACGTAGAGGCCGTAAGGTCTACATTCGGAATGTTCTGAGTGTAAAGGATTCCGAGATCATTCGGAATCGGTATGGAGGAAAGTACGACCTCCATCTTACCCAGCAGGAGTTTGCTCCCCACGGCCTAGCTGGTGCCCCGGCCTCTACGTTGATGTTGTAATTGCTCCTCGAGCTGCTCAT…
CMV_RNA2	>CMV_RNA2_GM2-P05_TRINITY_DN61546_c0_g1_i2 len=309 path=[0:0-308]
	CGGAAGGAGCGTTTTGAACCTCCCCTTCCGTTCCTCCCTCCGATTTGCGGCGGGAGTTGAGTTGGCAGTATTGCTATAAACTGTCTGAAGTCACTAAACGTTTCGTTTATACGTTACGGTGAACGGGTTGTCCATCCAGCTTACGGCTAAAATGGTCAGTCGTGGAGAGATCTACGCCAGAGATTTACTCACCGTAACGTATAAACGAAACGTTTAGTGACTTCAGACAGTTTATAGCAATACTGCCAACTCAACTCCCGCCGCAAATCGGAGGGAGGAACGGAAGGGGAGGTTCAAAACGCTCCTTCC
CMV_RNA2	>CMV_RNA2_GS2_FB_TRINITY_DN75138_c0_g1_i2 len=590 path=[0:0-589]
	TCGCTATGGCCAGAGCTTTGCTGAAACACTTCATGGTTCGGTAGGATGTTCTAGGTGCCAACAGCAAAGCTCTGGCCATAGCGATGCTGGAAATAAAAGAACATTTATTGAATGTGGGGCACCATAATTGTCCGACACGCATGGGAAAAATCTGATGATGAGCTCCTGGTCGCTTTTGAGACGATGGTCAAACCCATGCGTGTCGGACAATTATGGTGCCCCACATTCAATAAATGTTCTTTTATTTCCAGCATCGCTATGGCCAGAGCTTTGCTGTTGGCACCTAGAACATCCTACCGAACCATGAAGTGTTTCAGCAAAGCTCTGGCCATAGCGATGCTGGAAATAAAAGAACATTTATTGAATGTGGGGCACCATAATTGTCCGACACGCATGGGT…
CMV_RNA2	>CMV_RNA2_GS2_FB_TRINITY_DN44498_c0_g1_i2 len=235 path=[0:0-234]
	AACAAAGAAAATTCCCTATTCTGACGATGATGAATTCTTGTTTGCTCATTTTATGAGTTTTGTTGATCGTTTGAAGTTTTTAGACCGAATGTCTCAGTCGTGTATCGATCAACTTTCTCTTTTCTTTGAGATACACGACTGAGACATTCGGTCTAAAAACTTCAAACGATCAACAAAACTCATAAAATGAGCAAACAAGAATTCATCATCGTCAGAATAGGGAATTTTCTTTGTT
CMV_RNA2	>CMV_RNA2_GS2_FB_TRINITY_DN2968_c0_g2_i5 len=220 path=[0:0-219]
	CCGGTATTGAATACCGGGAGCGGTCACAAGAGAGTAGGTACAACGAAGGAGGTTCTTACAGCAATCAAGAAACGTAATGCTGACGTTCCAGAGCTAGGTGATTCCGTTAATCTGTCTAGGTTGAGTAAGGTGGAACGTCAGCATTACGTTTCTTGATTGCTGTAAGAACCTCCTTCGTTGTACCTACTCTCTTGTGACCGCTCCCGGTATTCAATACCGG
CMV_RNA2	>CMV_RNA2_GS2_FB_TRINITY_DN60116_c0_g1_i10 len=453 path=[0:0-452]
	CAGCAATTAAGAAACGTAATGCTGACGTTCCAGAGCTAGGTGATTCCGTCAATCTGTCTAGGTTGAGTAAGGCTGTGGCCGAGAGATTTTTCATTTCGTACGTTAATGGTACGTCATACGAAAGACCTGAAGACTTCCATTTTTCCATGTAGTCGTGGAAGTTGCTAACGACATTAATAAAATTACTGGATGCCAGAGAGTTACCATTAACGTACGAAATGAAAAATCTCTCGGCCACAGCCTTACTCAACCTAGACAGATTGACGAGAGATTTTTCATTTCGTACGTTAATGGTAACTCTCTGGCATCCAGTAATTTTATTAATGTCGTTAGCAACTTCCACGACTACATGGAAAAATGGAAATAAAATTACTGGATGCCAGAGAGTTACCATTAACG…
CMV_RNA2	>CMV_RNA2_GS1_P15_TRINITY_DN8111_c1_g4_i1 len=563 path=[0:0-562]
	TGAATAACGGTGAGAACTGGGAGGTTATACTCTTCTTATGATACGTTATAGTAGCTGGAACCGGTCTGTCAATGTTGAGTGTGTCGCTCACAACAGGTTTCACATCAGATTTTATCATGTGATCATAGAACTGCAAATCTCCCAGTTCTCACCGTTATTCACAGCGCTATTTGAGCGTTTCCAGAGATGCCTTCGAGAACGCATTATTCTTCCTGTTGGAAAGATTTCATCCCTTGAGATGGCGGGATTTGATGTTAAAAATAAACATTGTCTCGAGATCGATTTGTCTAAATTTGATAAGTCTCAAGGTGAATTCCATTTGTTGATTCAGGAACATATTTTGAATGGCCTAGGGTGCCCAGCTCCGATAACTAAGTGGTGGTGTGATTTCCACCGGTT…
CMV_RNA2	>CMV_RNA2_GS1_P15_TRINITY_DN8111_c1_g7_i1 len=401 path=[0:0-400]
	TGAATAACGGTGAGAACTGGGAGGTTATACTCTTCTTATGATACGTTATAGTAGCTGGAACCGGTCTGTCAATGTTGAGTGTGTCGCTCACAACAGGTTTCACATCGGAAAAATGGAAGTCTTCAGGTCTTTCGTATGACGATCTTCCAGATCTTCATGCTGAGAATTTGCAGTTCTATGATCACATGATAAAATCTGATGTGAAACCTGTTGTGAGCGACCAAATTCTCAGCATGAAGATCTGGAAGATCGTCATACGAAAGACCTGAAGACTTCCATTTTTCCATGTAATCGTGGAAGTTGCTAACGACATTGATAAAATTACTGGATGCCAGAGAGTTACCATTAACGTACGAAATGAAAAATCTCTCGGCCACAGCCTTACTCAACCTAGACAGA…
CMV_RNA2	>CMV_RNA2_GS1_P15_TRINITY_DN8111_c1_g1_i3 len=233 path=[0:0-232]
	CTCGACTCTGCCCACTCATAGTAACTACGACGACTCCTTTCATCAGGTGTTTGTCGAGAGTGCAGATTATTCTATAGATCTGGATCATGTTAGACTTCGGCAGTCTGATCTTATTGCAAAAATTCCAGATTCAGGGCATATGATACCGGTCCAGATCTATAGAATAATCTGCACTCTCGACAAACACCTGATGAAAGGAGTCGTCGTAGTTACTATGAGTGGGCAGAGTCGAG
CMV_RNA2	>CMV_RNA2_GS1_P15_TRINITY_DN8111_c1_g11_i1 len=247 path=[0:0-246]
	AGAATAACCGGGTACGTCGCGAGACGAGATATCTATCTGAACGTCGTCGGCTTCACACTCATCATCGTAATAGAAATCGGATTTAGTGTAAATAGCCCTCGCGACGTACCCGGTTATTCTTTCGAACCGTGGTCCCGAACGTCTGGATTTGAACCGCCTCCTATTTGTGAGGCGTGCGACATGATCATGTACCAGTGCCCGTGTTTCGATTTTAATGCTTTAAAGAAATCGTGTGCTGAGAGGACTT
CMV_RNA2	>CMV_RNA2_GS1_P05_TRINITY_DN35_c1_g1_i1 len=366 path=[0:0-365]
	CTGTTGTCTAACCTGGGCCCATTCTTGGTGCCTGTGAAATGTCAATATGAGAAGTGTCCAACACCAACCGTCGCGATTCCTCCGGATTTAAATCGTGCTACTGATCGTGTCGATATTAATTTAGTTCAATCCATTTGTGACTCGACTCTGCCCACTCATAGTAACTACGACGACTCCTTTCATCAGGTGTTCGTCGAGAGTGCGGCTATGAGTGGGCAGAGTCGAGTCACAAATGGATTGAACTAAATTAATATCGACACGATCAGTAGCACGATTTAAATCCGGAGGAATCGCGACGGTTGGTGTTGGACACTTCTCATATTGACATTTCACAGGCACCAAGAATGGGCCCAGGTTAGACAACAG
CMV_RNA2	>CMV_RNA2_GS1_AB_TRINITY_DN707_c0_g1_i2 len=483 path=[0:0-482]
	GTTGGCAGTATTGCTATAAACTGTCTGAAGTCACTAAACGTTTCGTTTATACGTTACGGTGAACGGGTTGTCCATCCAGCTTACGGCTAAAATGGTCAGTCGTGGAGAGATCCACGCCAGAGATTTACAAATCTCTGAGGCGCCTTTGAAACCATCTCCTAGGTTTCTTCGGAAGGACTTCGGTCCGTGTACTTCTAGCACAAGATGCTAGTTTTAGAGTACCTCCTTTTGGAGGCCCCCCACAAAGTGGGGGGGGCACCCGTACTCTAAAACTAGCATCTTGTGCTAGAAGTACACGGACCGAAGTCCTTCCGAAGAAACCTAGGAGATGGTTTCAAAGGCGCCTCAGAGATTTGTAAATCTCTGGCGTGGATCTCTCCACGACTGACCATTTTAGCC…
CMV_RNA2	>CMV_RNA2_GS1_OF_TRINITY_DN24977_c0_g3_i2 len=253 path=[0:0-252]
	GACAAATCGATCTCGAGACAATGTTTATTTTTAACATCAAATCCCGCCATCTCAAGGGATGAAATCTTTCCAACAGGAAGAATAATGCGTTCTCGAAGGCATTGTCTCGAGATCGATTTGTCTAAATTTGATAAGTCTCAAGGTGAATTCCATTTGTTGATTCAGGAACATATTTTGAATGGCCTAGGGTGCCCAGCTCCGATAACTAAGTGGTGGTGTGATTTCCACCGGTTTTCTTACATTAAAGATCGTA
CMV_RNA2	>CMV_RNA2_GS1_OF_TRINITY_DN24977_c0_g3_i5 len=455 path=[1:0-454]
	GTGTTACCGAACTCGTCAGAGAGTAAGAACTTCGAACAGATATATGGTACTGCAGGTTCCATCACCTTGGCTTCCATGTTGAAGAGAGTTGTGAATTTACTCGGATTTTATTCTCAGGCGATGATTCTCTAGGATTTTCAGTGCTCCCCCCTGTTGGTGATCCGAGTAAATTCACAACTCTCTTCAACATGGAAGCCAAGGTGATGGAACCTGCAGTACCAGCTTTTCGAATTGGTCGGTATCGTAACACCAGGCAAACTCAGCCATGGTGACGATGGTATTGCCAAAATAAGTGAATGCATCACCAGTTCGTCTCTGGAAACTGATAGGCATACCGACACCAGCTCTACGATCTTTAATGTAAGCATTCACTTATTTTGGCAATACCATCGTCACCAT…
CMV_RNA2	>CMV_RNA2_GS1_OF_TRINITY_DN24977_c0_g4_i4 len=282 path=[0:0-187 2:188-281]
	AACCCCTGCCTCCCCTGTGAAATTCCCTAGATTTCTAGTTTCTTTCTTTCCTATGGCTTCTCCCGCCCCCGCATTCTCACTTGCCAATCTTTTGTGGCAGCCTCTTCGCGTTGCTCAGATCGCATACGCTCCACATCCTCGGGAGTGTCGACACCGTAACTGCCGTTCAAAAGATTGGCAAGTGAGAACCCCTGCCTCCCCTGTGAAATTCCCTAGATTTCTAGTTTCTTTCTTTCCTATGGCTTCTCCCGCCCCCGCATTCTCACTTGCCAATCTTTTGAA
CMV_RNA2	>CMV_RNA2_GS1_OF_TRINITY_DN24977_c0_g4_i8 len=293 path=[0:0-187 1:188-198 2:199-292]
	AACCCCTGCCTCCCCTGTGAAATTCCCTAGATTTCTAGTTTCTTTCTTTCCTATGGCTTCTCCCGCCCCCGCATTCTCACTTGCCAATCTTTTGTGGCAGCCTCTTCGCGTTGCTCAGATCGCATACGCTCCACATCCTCGGGAGTGTCGACACCGTAACTGCCGTTCAAAAGATTGGCAAGTGAGAATGCGGGTTCAACCCCTGCCTCCCCTGTGAAATTCCCTAGATTTCTAGTTTCTTTCTTTCCTATGGCTTCTCCCGCCCCCGCATTCTCACTTGCCAATCTTTTGAA
CMV_RNA2	>CMV_RNA2_GS2_P05_TRINITY_DN39087_c0_g1_i1 len=495 path=[0:0-494]
	TATGCCTATCAGTTTCCAGAGACGAACTGGTGATGCATTCACTTATTTTGGCAATACCATTGTCACCATGGCTGAGTTCGCCTGGTGTTACGATACCGTCTGGAAACTGATAGGCATACCAACACCAGCTCTACGATCTCTAATGTAAGAAAACCGGTGGAAATCACACCACCACTTAGTTATCGGAGCTGGGCACCCTAGACCATTCAAAATATGTTCCTGAATCAGCAGACGAACTGGTGATGCATTCACTTATTTTGGCAATACCATTGTCACCATGGCTGAGTTCGCCTGGTGTTACGATACCGACCAATTCGAAAAGCTTTTATTCTCAGGCGGTCTCTGGAAACTGATAGGCATACCAACACCAGCTCTACGATCTCTAATGTAAGAAAACCG…
CMV_RNA2	>CMV_RNA2_GS2_P05_TRINITY_DN29610_c0_g1_i4 len=239 path=[0:0-238]
	CGCGACCAGGTCTTCAAAACACTTCATGGTTCGGTAGGATGTTCTAGGTGCCAACAGCAAAGCTCTGGCCATAGCGATGCTGGAAATAAAACGATGGTCAAACCCATGCGTGTCGGACAATTATGGTGCCCCACATTCAATAAATGTTCTTTTATTTCCAGCATCGCTATGGCCAGAGCTTTGCTGTTGGCACCTAGAACATCCTACCGAACCATGAAGTGTTTTGAAGACCTGGTCGC
CMV_RNA2	>CMV_RNA2_GS2_P05_TRINITY_DN21227_c0_g1_i2 len=286 path=[0:0-285]
	TTTTTAGACCGAATGTCTCAGTCTTCCCCAGACTTCTTGTATTTCAGCTCAAAGAAAAGAGAAAGTTGATCGATACACGACTGAGACATTCGGTCTAAAAACTTCAAACGATCAACAAAACTCATAAAATGAGCAAACAAGAATTCATCATCGTCAGAATAGGGAGTTTTGTTGATCGTTTGAAGTTTTTAGACCGAATGTCTCAGTCGTGTATCGATCAACTTTCTCTTTTCTTTGAGCTGAAATACAAGAAGTCTGGGGAAGACTGAGACATTCGGTCTAAAAA
CMV_RNA2	>CMV_RNA2_GS2_P05_TRINITY_DN69409_c0_g1_i2 len=576 path=[0:0-261 1:262-417 2:418-575]
	TGAAGACTTCCATTTTTCCATGTAGTCGTGGAAGTTGCTAACGACATTAATAAAATTACTGGATGCCAGAGAGTTACCATTAACGTACGATCCAGAGCTAGGTGATTCCGTCAATCTGTCTAGGTTGAGTAAGGCTGTGGCCGAGAGATTTTTCATTTCGTACGTTAATGGTAACTCTCTGTCCATTTTTCCATGTAGTCGTGGAAGTTGCTAACGACATTAATAAAATTACTGGATGCCAGAGAGTTACCATTAACGTACGAAATGAAAAATCTCTCGGCCACAGCCTTACAACGAAGGAGGTTCTTACAGCAATTAAGAAACGTAATGCTGACGTTCCAGAGCTAGGTGATTCCGTCAATCTGTCTAGGTTGAGTAAGGCTGTGGCCGAGAGACAGA…
CMV_RNA2	>CMV_RNA2_GS2_P05_TRINITY_DN37710_c0_g1_i2 len=420 path=[0:0-195 2:196-419]
	CCTGCCTCCCCTGTGAAACTCCCTAGATTTCTAGTTTCTTTCTTTCCTATGGCTCCCCCCGCCTCCGCATTCTCACTTGTCAATCTTTTGATACGCTCCACATCCTCGGGAGTGTCGACACCGTAACTGCCGTTCAAAAGATTGGCAAGTGAGAATGCGGAGGCGGGGGGAGCCATAGGAAAGAAAGAAACTAGAACCTGCCTCCCCTGTGAAACTCCCTAGATTTCTAGTTTCTTTCTTTCCTATGGCTCCCCCCGCCTCCGCATTCTCACTTGCCAATCTTTTGAACGGCAGTTACGGTGTCGACACTCCCGAGGATGTGGAGCGTATCAAAAGATTGACAAGTGAGAATGCGGAGGCGGGGGGAGCCATAGGAAAGAAAGAAACTAGAAATCTAGG…
CMV_RNA2	>CMV_RNA2_GS2_P05_TRINITY_DN37710_c0_g1_i4 len=437 path=[0:0-195 1:196-212 2:213-436]
	CCTGCCTCCCCTGTGAAACTCCCTAGATTTCTAGTTTCTTTCTTTCCTATGGCTCCCCCCGCCTCCGCATTCTCACTTGTCAATCTTTTGATACGCTCCACATCCTCGGGAGTGTCGACACCGTAACTGCCGTTCAAAAGATTGGCAAGTGAGAATGCGGAGGCGGGGGGAGCCATAGGAAAGAAAGAAACTAGAAATCTAGGGAGTTCAACCCCTGCCTCCCCTGTGAAACTCCCTAGATTTCTAGTTTCTTTCTTTCCTATGGCTCCCCCCGCCTCCGCATTCTCACTTGCCAATCTTTTGAACGGCAGTTACGGTGTCGACACTCCCGAGGATGTGGAGCGTATCAAAAGATTGACAAGTGAGAATGCGGAGGCGGGGGGAGCCATAGGAAAGAAA…
CMV_RNA2	>CMV_RNA2_GS1_FB_TRINITY_DN11978_c0_g1_i2 len=273 path=[0:0-130 2:131-272]
	CAACAACACCATCTAAACCTTCAATAACATAATCATCAGCGAAAGTCCTCTCAGCACACGATTTCTTTAAAGCATTAAAATCGAAACACGGGCACTGGTACATGATCATGTCGCACGCCTCACAAATAGGATTTGAACCGCCTCCTATTTGTGAGGCGTGCGACATGATCATGTACCAGTGCCCGTGTTTCGATTTTAATGCTTTAAAGAAATCGTGTGCTGAGAGGACTTTCGCTGATGATTATGTTATTGAAGGTTTAGATGGTGTTGTTG
CMV_RNA2	>CMV_RNA2_GS1_FB_TRINITY_DN11978_c0_g1_i1 len=398 path=[0:0-130 1:131-255 2:256-397]
	CAACAACACCATCTAAACCTTCAATAACATAATCATCAGCGAAAGTCCTCTCAGCACACGATTTCTTTAAAGCATTAAAATCGAAACACGGGCACTGGTACATGATCATGTCGCACGCCTCACAAATAGGAGGCGGTTCAAATCCAGACGTTCGGGACCACGGTTCGAAAGAATAACCGGGGACGACGTTCAGATAGATATCTCGTCTCGCGACGTACCCGGTTATTCTTTCGAACCGTGGTCCCGAACGTCTGGATTTGAACCGCCTCCTATTTGTGAGGCGTGCGACATGATCATGTACCAGTGCCCGTGTTTCGATTTTAATGCTTTAAAGAAATCGTGTGCTGAGAGGACTTTCGCTGATGATTATGTTATTGAAGGTTTAGATGGTGTTGTTG
CMV_RNA2	>CMV_RNA2_GS1_FB_TRINITY_DN11978_c0_g3_i9 len=643 path=[2:0-91 5:92-178 6:179-218 7:219-250 8:251-298 9:299-308 10:309-326 14:327-343 15:344-377 16:378-402 17:403-433 19:434-474 21:475-642]
	ATAAAGAACTCTATTACTCGGATCGTCGTCAGTGCGAATTGATCAATTCGTTTTGTTGTACCGAGTTCAGGACTGAGCGTTCAAATTCCGCTCTTCGTTCAATTCCATCTTTCTTCTTTCGTTGCTTAGCGGAATTTGAACGCTCAGTCCTGAACTCGGTACAACAAAACGAATTGATCAATTCGCACTGACGACGATCCGAGTAATAGAGTTCTTTATCTAATTTCCAGTCCTATAAAGAACTCTATTACTCGGATCGTCGTCAGTGCGAATTGATCAATTCGTTTTGTTGTACCGAGTTCAGGACTGTTTCTTCTTTCGTTGCTTAGCGGAATTTGAACGCTCAGTCCTGAACTCGGTACAACAAAACGAATTGATCAATTCGCACTGACGACGATC…
CMV_RNA2	>CMV_RNA2_GS1_FB_TRINITY_DN11978_c0_g3_i8 len=1382 path=[0:0-93 3:94-593 7:594-625 8:626-673 16:674-698 17:699-729 18:730-784 20:785-876 22:877-971 23:972-1287 24:1288-1381]
	CTAGAGAATCATCGCCTGAGAATAAAAGCTTTTCGAATTGGTCGGTATCGTAACACCAGGCAAACTCAGCCATGGTGACGATGGTATTGCCAAATTCTCAGGCGATGATTCTCTAGGATTTTCAGTGCTCCCCCCTGTTGGTGATCCGAGTAAATTCACAACTCTCTTCAACATGGAAGCCAAGGTGATGGAACCTGCAGTACCATATATCTGTTCGAAGTTCTTACTCTCTGACGAGTTCGGTAACACTTTTTCCGTTCCAGATCCATTGCGTGAGGTTCAGCGGTTAGGAACAAAGAAGATTCCCTATTCTGACGATGATGAATTCTTGTTTGCTCACTTTATGAGTTTTGTTGATCGATTGAAGTTTTTAGACCGAATGTCTCAGTCGTGTATCGA…
CMV_RNA2	>CMV_RNA2_GS1_FB_TRINITY_DN11978_c0_g3_i2 len=261 path=[0:0-93 4:94-166 24:167-260]
	CTAGAGAATCATCGCCTGAGAATAAAAGCTTTTCGAATTGGTCGGTATCGTAACACCAGGCAAACTCAGCCATGGTGACGATGGTATTGCCAAAATAAGTGAATGCATCACCAGTTCGTCTCTTGCCTATCAGTTTCCAGAGACGAACTGGTGATGCATTCACTTATTTTGGCAATACCATCGTCACCATGGCTGAGTTTGCCTGGTGTTACGATACCGACCAATTCGAAAAGCTTTTATTCTCAGGCGATGATTCTCTAG
CMV_RNA2	>CMV_RNA2_GS1_FB_TRINITY_DN11978_c0_g3_i11 len=880 path=[3:0-499 7:500-531 8:532-579 9:580-589 10:590-607 11:608-635 14:636-652 15:653-686 16:687-711 21:712-879]
	TTCTCAGGCGATGATTCTCTAGGATTTTCAGTGCTCCCCCCTGTTGGTGATCCGAGTAAATTCACAACTCTCTTCAACATGGAAGCCAAGGTGATGGAACCTGCAGTACCATATATCTGTTCGAAGTTCTTACTCTCTGACGAGTTCGGTAACACTTTTTCCGTTCCAGATCCATTGCGTGAGGTTCAGCGGTTAGGAACAAAGAAGATTCCCTATTCTGACGATGATGAATTCTTGTTTGCTCACTTTATGAGTTTTGTTGATCGATTGAAGTTTTTAGACCGAATGTCTCAGTCGTGTATCGATCAACTTTCTCGCCTCTTCCCCAGACTTCTTGTATTTCAGTTCAAAGAAAAGAGAAAGTTGATCGATACACGACTGAGACATTCGGTCTAAAAA…
CMV_RNA2	>CMV_RNA2_GS1_FB_TRINITY_DN11978_c0_g3_i12 len=554 path=[1:0-81 5:82-168 8:169-216 9:217-226 11:227-254 13:255-278 14:279-295 15:296-329 16:330-354 17:355-385 21:386-553]
	CGATTTTTCTTGTGAGACTTTCGTCTCCTTTTCCTCACCTCCGCCGTACGAGCCAGTCGGAGGTCGACGTTTGCCACTGCGCCTTCGTTCAATTCCATCTTTCTTCTTTCGTTGCTTAGCGGAATTTGAACGCTCAGTCCTGAACTCGGTACAACAAAACGAATTGATCTCGGATCGTCGTCAGTGCGAATTGATCAATTCGTTTTGTTGTACCGAGTTCAGGACTGAGCGTTCAAATTCCGCTAAGCAACGAAAGAAGAAAGATGGAATTGAACGAAGAGCGGAATTTGAACGCTCAGTCCTGAACTCGGTACAACAAAACGAATTGATCAATTCGCACTGACGACGATCCGAGTAATAGAGTTCTTTATAGGACTGGAAATTAGATCAATTCGTTTT…
CMV_RNA2	>CMV_RNA2_GS1_FB_TRINITY_DN11978_c0_g3_i4 len=1246 path=[2:0-91 3:92-591 5:592-678 6:679-718 7:719-750 8:751-798 9:799-808 11:809-836 12:837-837 15:838-871 16:872-896 17:897-927 18:928-982 21:983-1150 22:1151-1245]
	ATAAAGAACTCTATTACTCGGATCGTCGTCAGTGCGAATTGATCAATTCGTTTTGTTGTACCGAGTTCAGGACTGAGCGTTCAAATTCCGCTTTCTCAGGCGATGATTCTCTAGGATTTTCAGTGCTCCCCCCTGTTGGTGATCCGAGTAAATTCACAACTCTCTTCAACATGGAAGCCAAGGTGATGGAACCTGCAGTACCATATATCTGTTCGAAGTTCTTACTCTCTGACGAGTTCGGTAACACTTTTTCCGTTCCAGATCCATTGCGTGAGGTTCAGCGGTTAGGAACAAAGAAGATTCCCTATTCTGACGATGATGAATTCTTGTTTGCTCACTTTATGAGTTTTGTTGATCGATTGAAGTTTTTAGACCGAATGTCTCAGTCGTGTATCGATC…
CMV_RNA2	>CMV_RNA2_GS1_FB_TRINITY_DN11978_c0_g6_i2 len=526 path=[0:0-162 2:163-525]
	CCCGAGGATGTGGAGCGTATGCGATCTGAGCAACGCGAAGAGGCTGCCGCGGCCTGTCGTAATTACAGGCCTTTACCCGCTGTGGATGTCAGCGAGAGTGTCACAGAGGATGCGCATTCCCTCCGAACTCCAGACGGAGCTCCCGCTGAAGCGGTGTCTGTTGAGTTTGTCACTTATGGTGCTGAAGATTACCTTGAAAAATCTGATGATGAGCTCCTGGTCGCTTTTGAGACGATGGTCAAACCCATGCGTGTCGGACAATTATGGTGCCCTACATTCAATAAATGTTCTTTTATTTCCAGCATTGCTACCGGTAGGATGTTCTAGGTGCCAACAGCAAAGCTCTGGCCATAGCAATGCTGGAAATAAAAGAACATTTATTGAATGTAGGGCACCATA…
CMV_RNA2	>CMV_RNA2_GS1_FB_TRINITY_DN11978_c0_g6_i1 len=780 path=[0:0-162 1:163-779]
	CCCGAGGATGTGGAGCGTATGCGATCTGAGCAACGCGAAGAGGCTGCCGCGGCCTGTCGTAATTACAGGCCTTTACCCGCTGTGGATGTCAGCGAGAGTGTCACAGAGGATGCGCATTCCCTCCGAACTCCAGACGGAGCTCCCGCTGAAGCGGTGTCTGTTGCGTCTGGAGTTCGGAGGGAATGCGCATCCTCTGTGACACTCTCGCTGACATCCACAGCGGGTAAAGGCCTGTAATTACGACAGGCCGCGGCAGCCTCTTCGCGTTGCTCAGATCGCATACGCTCCACATCCTCGGGAGTGTCGACACCGTAACTGCCGTTCAAAAGATTGGCAAGTGAGAATGCGGGGGCGGTTCAACCCCTGCCTCCCCTGTGAAATTCCCTAGATTTCTAGTTT…
CMV_RNA2	>CMV_RNA2_GS1_FB_TRINITY_DN11978_c0_g7_i2 len=453 path=[0:0-92 2:93-142 5:143-452]
	ATTACTGGATGCCAGAGAGTTACCATTAATGTACGAAATGAAAAATCTCTCGGCCACAGCCTTACTCAACCTAGACAGATTAACGGAATCGCCAGAGATTTTTCATTTCGTACATTAATGGTAACTCTCTGGCATCCAGTAATTTTATCAATGTCGTTAGCAACTTCCACGATTACATGGAAAAATGGAAGTCTTCAGGTCTTTCGTATGACGATCTTCCAGATCTTCATGCTGAGAATTTGCAGTTCTATGATCACATGATAAAATCTGATGTGAAACCTGTTGTGAGCGACACACTCAACATTGACAGTATCATGTGATCATAGAACTGCAAATTCTCAGCATGAAGATCTGGAAGATCGTCATACGAAAGACCTGAAGACTTCCATTTTTCCATGT…
CMV_RNA2	>CMV_RNA2_GS1_FB_TRINITY_DN11978_c0_g7_i1 len=906 path=[1:0-119 3:120-785 6:786-905]
	GCGGTCACAAGAGAGTAGGTACAACGAAGGAGGTTCTTACAGCAATTAAGAAACGTAATGCTGACGTTCCAGAGCTAGGCGATTCCGTTAATCTGTCTAGGTTGAGTAAGGCTGTGGCCGTGTACCTACTCTCTTGTGACCGCTCCCGGTATTCAATACCGGTATCATATGCCCTGAATCTGGAATTTTTGCAATAAGATCAGACTGCCGAAGTCTAACATGATCCAGATCTATAGAATAATCCGCACTCTCGACGAACACCTGATGAAAGGAGTCGTCGTAGTTACTATGAGTGGGCAGAGTCGAGTCACAAATGGATTGAACTAAATTAATATCGACACGATCAGTAGCACGATTTAAATCCGGAGGAATCGCGACGGTTGGTGTTGGACACTTCTC…
CMV_RNA2	>CMV_RNA2_GS1_FB_TRINITY_DN11978_c0_g7_i3 len=310 path=[1:0-119 2:120-169 4:170-189 6:190-309]
	GCGGTCACAAGAGAGTAGGTACAACGAAGGAGGTTCTTACAGCAATTAAGAAACGTAATGCTGACGTTCCAGAGCTAGGCGATTCCGTTAATCTGTCTAGGTTGAGTAAGGCTGTGGCCGAGAGATTTTTCATTTCGTACATTAATGGTAACTCTCTGGCATCCAGTAATGTACGAAATGAAAAATCTCTCGGCCACAGCCTTACTCAACCTAGACAGATTAACGGAATCGCCTAGCTCTGGAACGTCAGCATTACGTTTCTTAATTGCTGTAAGAACCTCCTTCGTTGTACCTACTCTCTTGTGACCGC
CMV_RNA2	>CMV_RNA2_GS1_FB_TRINITY_DN11978_c0_g8_i1 len=241 path=[0:0-240]
	GAGATATCTATCTGAACGTCGTCGGCTTCACACTCATCATCGTAATAGAAATCGGATTTAGTGTAAATAGCCGCGACCAGGTCTTCAAAACACTTCATGGTTCGGTAGGATGTTCTAGGTGCCAACTGGTCGCGGCTATTTACACTAAATCCGATTTCTATTACGATGATGAGTGTGAAGCCGACGACGTTCAGATAGATATCTCGTCTCGCGACGTACCCGGTTATTCTTTCGAACCGTG
CMV_RNA2	>CMV_RNA2_GS2_OF_TRINITY_DN21410_c0_g1_i2 len=272 path=[0:0-271]
	AATTACTGGATGCCAGAGAGTTACCATTAACGTACGAAATGAAAAATCTCTCGGCCACAGCCTTACTCAACCTAGACAGATTGACGGAATTGAATACCGGGAGCGGTCACAAGAGAGTAGGTACAACGAAGGAGGTTCTTACAGCAATTAAGAAACGTAATGCTGACGTTCCAGAGCTAGGTGATTCCGTCAATCTGTCTAGGTTGAGTAAGGCTGTGGCCGAGAGATTTTTCATTTCGTACGTTAATGGTAACTCTCTGGCATCCAGTAAT
CMV_RNA2	>CMV_RNA2_GS2_P15_TRINITY_DN548_c0_g2_i1 len=269 path=[0:0-268]
	GTTGGCAGTATTGCTATAAACTGTCTGAAGTCACTAAACGTTTCGTTTATACGTTACGGTGAACGGGTTGTCCATCCAGCTTACGGCTAAAATGGTCAGTCGTGGAGAGATCTACGCCAGAGATTTACCGTTTAGTGACTTCAGACAGTTTATAGCAATACTGCCAACTCAACTCCCGCCGCAAATCGGAGGGAGGAACGGAAGGGGAGGTTCAAAACGCTCCTTCCGCCCACTCGTTACCGGCGAACCAATCCGTATCGTCAAAATCA
CMV_RNA3	>CMV_RNA3_GM1-FB_TRINITY_DN142034_c0_g1_i1 len=582 path=[0:0-581]
	GCAAACATGGCAGAGATGGCGGCAACGGATAAGTCCGAGGAGGCAGGCACCTTACGGACTGTCACCCACACGGTAGAATCAAATTTCGGCACGGAGCCTCACCGGTACTGGTTTATCAGTATGCCGCATCCGGAATCCAAGCCAACAATAAATTGTTGTATGATCTTTCGGCGATGCGCGCTGATATAGGCGACATGAGAAAGTACGCCGTCCTCGTATATTCTAAAGACGATGTACTCGAGACGGACGAGATAGTACTTCATGTTGACATAGAGCACCAGCGTATTCCCACATCTGTGGTGCTCCCAGTTTGAATCCGTGGAAGTACTATCTCGTCCGTCTCGAGTACATCGTCTTTAGAATATACGAGGACGGCGTACTTTCTCATGTCGCCTATAT…
CMV_RNA3	>CMV_RNA3_GM1-FB_TRINITY_DN129489_c0_g1_i1 len=589 path=[0:0-588]
	CGCGACGAAAACACTAAAGACCGTTAACCACCTGCGGTCTGAAGGTTTCGAAGCGGGACGCGGAAGAACTCCTGATTGCGACAGGAGGGCTTTCAACATTTAATTCCTCGGACTCACTGCGCGCATTTTGATCAATCTTCGCATTCGTTAAAACGTATAACGAAGATTCTACATTGTTCAATTGCGACTTCAACAGAAGAATAACAACTACACGCACATCGCGGCTGGGAAGACTCTAGTACTGCCATTCAACAGATTAGCTGAGCAAACGAAACCGTCAGCCGTTGCTCGCCTGTTGAAGTCGCACGGCTGACGGTTTCGTTTGCTCAGCTAATCTGTTGAATGGCAGTACTAGAGTCTTCCCAGCCGCGATGTGCGTGTAGTTGTTATTCTTCTGTT…
CMV_RNA3	>CMV_RNA3_GM4-FB_TRINITY_DN128853_c0_g1_i1 len=215 path=[0:0-214]
	CTCTTTTGTGTCGTAGATAACTTTGAGTCGAGTCATGGACAAATCTGAATCAACCAGTGCCGGTCGTAGCCGTCGACGTCGTCCGCGTCGTGGTTCCCGCTCCGCCCCCTCCTCTGCGGATGCTAACTTTAGAGTCTTGGCGCAGCAGCGACCAGCTGCTAACGTCTTATTAAGTCGCGAAAGCTGCTGCGACAAGACTCTAAAGTTAGCATCCG
CMV_RNA3	>CMV_RNA3_GS3_FB_TRINITY_DN84135_c0_g1_i1 len=614 path=[0:0-613]
	GTATGATCTTTCGGCGATGCGCGCTGATATAGGCGACATGAGAAAGTACGCCGTCCTCGTATATTCTAAAGACGATGTACTCGAGACGGATCTCATGTCGCCTATATCAGCGCGCATCGCCGAAAGATCATACAACAATTTATTGTTGGCTTGGATTCCGGATGCGGCATACTGATAAACCAGTACCGGTGAGGCTCCGTCGCCTGCCTCCTCGGACTTATCCGTTGCCGCCATCTCTGCCATGTTTGCGGACGGAGCCTCACCGGTACTGGTTTATCAGTATGCCGCATCCCGCGCATCGCCGAAAGATCATACAACAATTTATTGTTGGCTTGGATTCCGGATGCGGCATACTGATAAACCAGTACCGGTGAGGCTCCGTCCGCAAACATGGCAGAG…
CMV_RNA3	>CMV_RNA3_GS4_FB_TRINITY_DN97168_c0_g1_i1 len=413 path=[0:0-412]
	TATACACTAATACGCGACGAAAACACTAAAGACCGTTAACCACCTGCGGTCTGAAGGTTTCGAAGCGGGACGCGGAAGAACTCCTGATTGGTCAGCCGTTGCTCGCCTGTTGAAGTCGCAATTGAACAATGTAGAATCTTCGTTATACGTTTTAACGAATGCGAAGATTGATCAAAATGCCTCCTGATTGCGACAGGAGGGCTTTCAACATTTAATTCCTCGGACTCACTGCGCGCATTTTGATCAATCTTCGCATTCGTTAAAACGTATAACGAAGATTCTACATTGTTCAATTGCGACTTCAACAGGCGAGCAACGGCTGACCAATCAGGAGTTCTTCCGCGTCCCGCTTCGAAACCTTCAGACCGCAGGTGGTTAACGGTCTTTAGTGTTTTCGTC…
CMV_RNA3	>CMV_RNA3_GS4_FB_TRINITY_DN79051_c0_g1_i1 len=425 path=[0:0-424]
	CCGGTACTGGTTTATCAGTATGCCGCATCCGGAATCCAAGCCAACAATAAATTGTTGTATGATCTTTCGGCGATGCGCGCTGATATAGGCGTGGGAATACGCTGGTGCTCTATGTCAACATGAAGTACTATCTCGTCCGTCTCGAGTACATCGTCTTTAGAATATACGAGGACGGCGTACTTTCTCATGTCGCCTATATCAGCGCGCATCGCCGAAAGATCATACAACAATTCTACCGTGTGGGTGACAGTCCGTAAAGTGCCTGCCTCCTCGGACTTATCCGTTGCCGCCATCTCTGCCATGTTTGCGGACGGAGCCTCACCGGTACTGGTTTATCAGTACGCCGCATCCGGAATCCACGAGGACGGCGTACTTTCTCATGTCGCCTATATCAGCGCG…
CMV_RNA3	>CMV_RNA3_GS2_FB_TRINITY_DN62455_c0_g1_i5 len=423 path=[1:0-91 2:92-198 4:199-226 5:227-288 7:289-327 8:328-422]
	ATCAAATTTCGGCAAAGGATTAACTCGAATTTGGATGCGCGAAACAAGCTTCTTATCGAATTCCGTGACTGAATCAGGCATTAGCAACCTGTTCACATCTATTACCCTGAAGCCACCGAAAATAGACCGCGGGTCTTATTATGGTAAAAGGTTGCTAATGCCTGATTCAGTCACGGAATTCGATAAGAAGCTTGTTTCGGCAAAGGATTAACTCGAATTTGGATGCGCGAAACAAGCTTCTTATCGAATTCCGTGACTGAATCAGGCATTAGCAACCTTTTACCATAATCTATTACCCTGAAGCCACCGAAAATAGACCGCGGGTCTTATTATGGTAAAAGGTTGCTAATGCCTGATTCAGTCACGGAATTCGATAAGAAGCTTGTTTCGCGCATCCAA…
CMV_RNA3	>CMV_RNA3_GS2_FB_TRINITY_DN62455_c0_g1_i2 len=445 path=[0:0-113 2:114-220 3:221-248 5:249-310 6:311-349 8:350-444]
	CATTAGCAACCTTTTACCATAATAAGACCCGCGGTCTATTTTCGGTGGCTTCAGGGTAATAGATGTGAACGTGTACCCAGGTTTACAACGTTCACTCCCCACAAAGGTTGGGTGTCACATCTATTACCCTGAAGCCACCGAAAATAGACCGCGGGTCTTATTATGGTAAAAGGTTGCTAATGCCTGATTCAGTCACGGAATTCGATAAGAAGCTTGTTTCGCGCATCCAAATTCGAGTTAATCCTTTGCCGAAACAAGCTTCTTATCGAATTCCGTGACTGAATCAGGCATTAGCAACCTTTTACCATAATAAGACCCGCGGTCTATTTTCGGTGGCTTCAGGGTAATAGATTATGGTAAAAGGTTGCTAATGCCTGATTCAGTCACGGAATTCGATAA…
CMV_RNA3	>CMV_RNA3_GS2_FB_TRINITY_DN59143_c0_g1_i2 len=838 path=[0:0-837]
	CTCAACACGACATCGCGTCACAGTTGTCTACTGTATCAACCCACACAGGACACTATAGATATAGTATTATGTACAGACTCACATGTACTTCCGCAGGTGGTTAACGGTCTTTAGTGTTTTCGTCGCGTATTAGTGTATAGGTATGTGTGCGTCTGTACATAAGTACATGTGAGTCTGTACATAATACTATATCTATAGCTCAACACGACATCGCGTCACAGTTGTCTACTGTATCAACCCACACAGGACACTATAGATATAGTATTATGTACAGACTCACATGTACTTATGTACAGTTTTCGTCGCGTATTAGTGTATAGGTATGTGTGCGTCTGTACATAAGTACATGTGAGTCTGTACATAATACTATATCTATAGTGTCCTGTGTGGGTTCAGATG…
CMV_RNA3	>CMV_RNA3_GS2_FB_TRINITY_DN95404_c0_g1_i3 len=662 path=[0:0-661]
	CCCTCCTCTGCGGATGCTAACTTTAGAGTCCTGTCGCAGCAGCTTTCGGTTCACTACCCACAAAGGTGGGGAGGTTAAGAGTAGGACGACCAGCTGCTAACGTCTTATTAAGTCGCGAAAGCTGCTGCGACAAGACTAAAAGTTAGCATCCGCAGAGGAGGGAGCGGAGCGGGAACCACGACGCGGCCGGTCGTAGCCGTCGACGTCGTCCGCGTCGTGGTTCCCGCTCCGTCCCCTCCTCTGCGGATGCTAACTTTAGAGTCCTGTCGCAGCAGCTTTCGGTTCACTACCCACAAAGGTGGGGAGGTTAAGAGTAGGACGACCAGCTGCTAACGTCTTATTAAGTCGCGAAAGCTGCTGCGACAAGACTAAAAGTTAGCATCCGCAGAGGAGGGGACG…
CMV_RNA3	>CMV_RNA3_GS2_FB_TRINITY_DN15204_c0_g1_i2 len=530 path=[0:0-529]
	GAAATCTTAACACACTAAAACAAGTTGAGTCGTGTTGTCCGCACATTCGAGTCGTGCTGTCCGCACAATTGTTTTAGTGTGTTAAGATTTCCCGAGGCATGGCTTTCCAAGGCACCAGTAGGACTTTAACGTCAGACGTAGCCGCTGAGGACTGTTGGGTTAAAGTCCTACTGGTGCCTTGGAAAGCCATGCCTCGGGAAATCTTAACACACTAAAACAATTGTGCGGACAGCACGACTCGAATGTGCGGACAACACGACTCAACGTTGAGTCGTGTTGTCCGCACATTCGAGTCGTGCTGTCCGCACAATTGTTTTAGTGTGTTAAGATTTCCCGAGGCATGGCTTTCCAAGGCACCAGTAGGACTTTAACCCAACAGTCCTCAGCGGCTACGTCTGA…
CMV_RNA3	>CMV_RNA3_GS2_FB_TRINITY_DN2968_c0_g7_i1 len=834 path=[0:0-833]
	AGGAGATAACTCCTTGTCGCCCAGATCAGCTAGGTAAATTCTCAGAGACCCTTCAGCATCGATAGAAACTGTTCGAGTAACAGCACACAAAACTTGAGGGACGCTCATATAACCATTAGAACGCAATTCACCAGCATCATATCCGGACTTAAAGAAAGAAACAATACGACCGTGGGTTACTTCGGGCACGAGGGGCCGGACTGAAATAGCGTTATCAGCGCGCATCCAGTGATGCCGGCCTAGGCCACACTCAGTAGCCATTTTCTTAATGGCTTCAGGGCTAAATAATATCTTTTGAAGATCGTCAGACGTAGCCGCTGAGGACTGTTGGGTTAAAGTCCTACTGGTGCCTTGGAAAGCCATGCCTCAGGAAATCTTAACACACTAAAGATAGTGTTG…
CMV_RNA3	>CMV_RNA3_GS1_P15_TRINITY_DN1736_c0_g6_i2 len=270 path=[0:0-269]
	TCTTCCGCGTCCCGCTTCGAAACCTTCAGACCGCAGGTGGTTAACGGTCTTTAGTGTTTTCGTCGCGTATTAGTGTATAATTATGTGTGTGTCTGTACATAAGTACATGTGAGTCTGTACATAATATTATACCTATAGTGTCCTGTGTGGGTTGATACTCACATGTACTTATGTACAGACACACACATAATTATACACTAATACGCGACGAAAACACTAAAGACCGTTAACCACCTGCGGTCTGAAGGTTTCGAAGCGGGACGCGGAAGA
CMV_RNA3	>CMV_RNA3_GS1_AB_TRINITY_DN86076_c0_g1_i2 len=1018 path=[0:0-1017]
	GCCTTGGAAAGCCATGCCTCAGGTAATCTTACCACTGTGTGTGTGCGTGTGTGTGTGTTGAGTCGTGTTGTCCGCACATTCGAGTCGTGCTGTCCGCACATTTATCTTTAGTGTGTTAAGATTTCCTGAGGCATGGCTTTCCAAGGCACCAGTAGGACTTTAACCCAACAGTCCTCAGCGGCTACGTCTGACGATCTTCAAAAGATATTATTTAGCCCTGAAGCCATTAAGAAAATGGCTACTGAGTGTGGCCTAGGCCGGCATCACTGGATGCGCGCTGATAACGCTATTTCAGTCCGGCCCCTCGTGCCCGAAGTAACCCACGGTCGTATTGTTTCTTTCTTTAAGTCCGGATATGATGCTGGTGAATTGCGTTCTAATGGTTATATGAGCGTCCCT…
CMV_RNA3	>CMV_RNA3_GS2_P05_TRINITY_DN18747_c0_g1_i1 len=617 path=[0:0-616]
	CATCCGCAGAGGAGGGAGCGGAGAGGGAAACACCGTCGACGTCGTCCGCGTCGTGGTTCCCGCTCCGCTCCCTCCTCTGCGGATGCTAACTTTAGAGTCCTGTCGCAGCAGCTTTCGCGACTTACAAAGGTTGGGTGGTTAATAGTAGGACGACCAGCTGCTAACGTCTTATTAAGTCGCGAAAGCTGCTGCGACAGGACTCTAAAGTTAGCATCCGCAGAGGAGGGAGCGGAGAGGGAAACACCGTCGACGTCGTCCGCGTCGTGGTTCCCGCTCCGCTCCCTCCTCTGCGGATGCTAACTTTAGAGTCCTGTCGCAGCAGCTTTCGCGACTTAATAAGACGTTAGCAGCTGGTCGTCCTACTATTAACCACCCAACCTTTGTAAGTCGCGAAAGCTG…
CMV_RNA3	>CMV_RNA3_GS2_P05_TRINITY_DN50578_c0_g1_i2 len=393 path=[0:0-303 2:304-392]
	GCTGATATAGGCGACATGAGAAAGTACGCCGTCCTCGTGTATTCAAAAGACGATGTGCTCGAGACGGACGAGATAGTACTTCATGTCGACATTGAGCACCAGCGTATTCCCACGGATTCAAACTGGGAGCGCCACAGATGTGGGAATACGCTGGTGCTCAATGTCGACATGAAGTACTATCTCGTCCGTCTCGAGCACATCGTCTTTTGAATACCGGCGATGCGCGCTGATATAGGCGACATGAGAAAGTACGCCGTCCTCGTGTATTCAAAAGACGATGTGCTCGAGACGGACGAGATAGTACGATCGTACAACAATTTATTGTTGGCTTGGATTCCGGATGCGGCGTACTGATAAACCAGTACCGGTGAGGCTCCGTCCGCAAACATGGCA
CMV_RNA3	>CMV_RNA3_GS2_P05_TRINITY_DN50578_c0_g1_i3 len=437 path=[0:0-303 1:304-347 2:348-436]
	GCTGATATAGGCGACATGAGAAAGTACGCCGTCCTCGTGTATTCAAAAGACGATGTGCTCGAGACGGACGAGATAGTACTTCATGTCGACATTGAGCACCAGCGTATTCCCACGGATTCAAACTGGGAGCGCCACAGATGTGGGAATACGCTGGTGCTCAATGTCGACATGAAGTACTATCTCGTCCGTCTCGAGCACATCGTCTTTTGAATACCGGCGATGCGCGCTGATATAGGCGACATGAGAAAGTACGCCGTCCTCGTGTATTCAAAAGACGATGTGCTCGAGACGGACGAGATAGTACTTCATGTCGACATTGAGCGCCTATATCAGCGCGCATCGCCGAAAGATCGTACAACAATTTATTGTTGGCTTGGATTCCGGATGCGGCGTACTGAT…
CMV_RNA3	>CMV_RNA3_GS2_P05_TRINITY_DN48436_c0_g2_i1 len=302 path=[0:0-301]
	TGAAGATCGTCAGACGTAGCCGCTGAGGACTGTTGGGTTAAAGTCCTACTGGTGCCTTGGAAAGCCATGCCTCGGGAAATCTTAACACACGAGTCGTGTTGTCCGCACATTCGAGTCGTGCTGTCCGCACAATTGTTTTAGTGTGTTAAGATTTCCCGAGGCATGGCTTTCCAAGGCACCAGTAGGACTTTAACGAGGGGCCGAACTGAAATAGCGTTATCAGCGCGCATCCAGTGATGTCGGCCTAGGCCACACTCAGTAGCCATTTTCTTAATGGTTGAGTCGTGTTGTCCGCACATTCG
CMV_RNA3	>CMV_RNA3_GS1_FB_TRINITY_DN100522_c0_g1_i2 len=218 path=[0:0-217]
	ATTGCCTCCATAGGACAGTCATACGTTGGATGGAAAGACACTAAAGCGGGAAGATCATGGTTATGCAATGAAACGCATTGTCCATCTATAAATTTACCTAGCTGATCTGGGCGACAAGGAGTTATCTCCTATAGATGGACAATGCGTTTCATTGCATAACCATGATCTTCCCGCTTTAGTGTCTTTCCATCCAACGTATGACTGTCCTATGGAGGCAA
CMV_RNA3	>CMV_RNA3_GS1_FB_TRINITY_DN13793_c0_g3_i2 len=372 path=[0:0-371]
	CAGTAGGACTTTAACCCAACAGTCCTCAGCGGCTACGTCTGACGATCTTCAAAAGATATTATTTAGCCCTGAAGCCATTAAGAAAATGGCTACTGAGTGTGGCCTAGGCCGGCATCACTGGATGCGCGCTGATAACGCTATTTCAGTCCGGCCCCTCGTGCCCGAAGTAACCCACGGTCGTATTGTTTCTTTCTTTCGTGGGTTACTTCGGGCACGAGGGGCCGGACTGAAATAGCGTTATCAGCGCGCATCCAGTGATGCCGGCCTAGGCCACACTCAGTAGCCATTTTCTTAATGGCTTCAGGGCTAAATAATATCTTTTGAAGATCGTCAGACGTAGCCGCTGAGGACTGTTGGGTTAAAGTCCTACTG
CMV_RNA3	>CMV_RNA3_GS2_OF_TRINITY_DN89971_c0_g1_i1 len=265 path=[0:0-264]
	GTCAGACGTAGCCGCTGAGGACTGTTGGGTTAAAGTCCTACTGGTGCCTTGGAAAGCCATGCCTCGGGAAATCTTAACACACTAAAACAATTGTGCGGACAGCACGACTCGAATGTGCGGACAACACGACTCAACGTCGTGTTGTCCGCACATTCGAGTCGTGCTGTCCGCACAATTGTTTTAGTGTGTTAAGATTTCCCGAGGCATGGCTTTCCAAGGCACCAGTAGGACTTTAACCCAACAGTCCTCAGCGGCTACGTCTGAC
CMV_RNA3	>CMV_RNA3_GS2_OF_TRINITY_DN46142_c0_g1_i10 len=424 path=[0:0-183 2:184-285 3:286-308 4:309-423]
	ACGCTGGTGCTCAATGTCGACATGAAGTACTATCTCGTCCGTCTCGAGCACATCGTCTTTTGAATACACGAGGACGGCGTACTTTCTCATGGCGATGCGCGCTGATATAGGCGACATGAGAAAGTACGCCGTCCTCGTGTATTCAAAAGACGATGTGCTCGAGACGGACGAGATAGTACTTCATCTGGGAGCGCCACAGATGTGGGAATACGCTGGTGCTCAATGTCGACATGAAGTACTATCTCGTCCGTCTCGAGCACATCGTCTTTTGAATACACGAGGACGGCGTACTTTCTAAAGACGATGTGCTCGAGACGGACGAGATAGTACTTCATGTCGACATTGAGCACCAGCGTATTCCCACATCTGTGGCGCTCCCAGTTTGAATCCGTGTTTCCC…
CMV_RNA3	>CMV_RNA3_GS2_OF_TRINITY_DN46142_c0_g1_i9 len=420 path=[0:0-183 1:184-202 2:203-304 4:305-419]
	ACGCTGGTGCTCAATGTCGACATGAAGTACTATCTCGTCCGTCTCGAGCACATCGTCTTTTGAATACACGAGGACGGCGTACTTTCTCATGGCGATGCGCGCTGATATAGGCGACATGAGAAAGTACGCCGTCCTCGTGTATTCAAAAGACGATGTGCTCGAGACGGACGAGATAGTACTTCATGTCGACACACGGATTCAAACTGGGAGCGCCACAGATGTGGGAATACGCTGGTGCTCAATGTCGACATGAAGTACTATCTCGTCCGTCTCGAGCACATCGTCTTTTGAATACACGAGGACGGTCGAGACGGACGAGATAGTACTTCATGTCGACATTGAGCACCAGCGTATTCCCACATCTGTGGCGCTCCCAGTTTGAATCCGTGTTTCCCAGAC…
CMV_RNA3	>CMV_RNA3_GS3_AB_TRINITY_DN76524_c0_g1_i1 len=244 path=[0:0-243]
	GTTTACTTATAGACATTCTCTATGATGTGTTAAATTTGTGTGTTTCTTTACTCAAAAAGGTTACTCTCGATAATGTAGGTTTTCTTTTTGTAACCACCCAACCTTTGTGGGGAGTGAACGTTGTAAACCTGGGTACACGTTCACATCTATTACCCTGAAGCCACCAAAAATAGACCGCGGGTCTTATTATGGTAAAAGGTTGTTATTGCCTGATTCAGTCACGGAATTCGATAAGAAACTTGTT
CMV_Satellite_RNA	>CMV_Satellite_RNA_GS1_P05_TRINITY_DN26709_c0_g1_i2 len=274 path=[0:0-174 1:175-273]
	CATTCACGGAGATCAGCATAGCATAAGCCTTAGCCTCTCCCTGTGTGCGTCATCCACGATACCACCTAACAGAGTGTTTCTTTCGAAAATCCCTGGTTACGGACGTCCAGGTACCGGGTCTTGCTAGCAAACTGAGCGGGGGCTCAAACGAGAAGCGTAGTACTGAGAGTAGCGGGGAGGGGATATATCTGCGTGAGGATCTGTCACTCGGCGGTGTGGGATACCTCCCTGCTAAGGCGGGTCGAGGGGCGCTCCCTCGGACTGGGGACCGCTG
CMV_Satellite_RNA	>CMV_Satellite_RNA_GS1_P05_TRINITY_DN26709_c0_g1_i1 len=478 path=[0:0-174 2:175-477]
	CATTCACGGAGATCAGCATAGCATAAGCCTTAGCCTCTCCCTGTGTGCGTCATCCACGATACCACCTAACAGAGTGTTTCTTTCGAAAATCCCTGGTTACGGACGTCCAGGTACCGGGTCTTGCTAGCAAACTGAGCGGGGGCTCAAACGAGAAGCGTAGTACTGAGAGTAGCGGACATAGCTCGCAAGCCAGCGGTCCCCAGTCCGAGGGAGCGCCCCTCGACCCGCCTTAGCAGGGAGGTATCCCACACCGCCGAGTGACAGATCTCCCTCGGACTGGGGACCGCTGGCTTGCGAGCTATGTCCGCTACTCTCAGTACTACGCTTCTCGTTTGAGCCCCCGCTCAGTTTGCTAGCAAGACCCGGTACCTGGACGTCCGTAACCAGGGATTTTCGAAA…
CMV_Satellite_RNA	>CMV_Satellite_RNA_GS1_AB_TRINITY_DN18092_c0_g1_i1 len=311 path=[0:0-136 2:137-310]
	TCTTGCTAGCAAACTGAGCGGGGAGGGGATATATCTGCGTGAGGATCTGTCACTCGGCGGTGTGGGATACCTCCCTGCTAAGGCGGGTCGAGGGGCGCTCCCTCGGACTGGGGACCGCTGGCTTGCGAGCTATGTCCCGGGGGCTCAAACGAGAAGCGTAGTACTGAGAGTAGCGGACATAGCTCGCAAGCCAGCGGTCCCCAGTCCGAGGGAGCGCCCCTCGACCCGCCTTAGCAGGGAGGTATCCCACACCGCCGAGTGACAGATCCTCACGCAGATATATCCCCTCCCCGCTCAGTTTGCTAGCAAGA
CMV_Satellite_RNA	>CMV_Satellite_RNA_GS1_AB_TRINITY_DN18092_c0_g1_i2 len=350 path=[0:0-136 1:137-349]
	TCTTGCTAGCAAACTGAGCGGGGAGGGGATATATCTGCGTGAGGATCTGTCACTCGGCGGTGTGGGATACCTCCCTGCTAAGGCGGGTCGAGGGGCGCTCCCTCGGACTGGGGACCGCTGGCTTGCGAGCTATGTCCGCTACTCTCAGTACTACGCTTCTCGTTTGAGCCCCCGCTCAGTTTGCTAGCAAGACCCGGTACCTGGACGTCCGTAAGTAGAGGAATGTGTAGACATTCACGGAGATCAGCATAGCATAAGCCTTAGCCTCTCCCTGTGTGCGTCATCCACGATACCACCTAACAGAGTGTTTCTTTCGAAAATCCCTGGTTACGGACGTCCAGGTACCGGGT
CMV_Satellite_RNA	>CMV_Satellite_RNA_GS1_FB_TRINITY_DN53518_c0_g1_i4 len=928 path=[0:0-927]
	CGGGGGCTCAAACGAGAAGCGTAGTACTGAGAGTAGCGGACATAGCTCGCAAGCCAGCGGTCCCCAGTCCGAGGGAGCGCCCCTCGACCCGGGCGGGTCGAGGGGCGCTCCCTCGGACTGGGGACCGCTGGCTTGCGAGCTATGTCCGCTACTCTCAGTACTACGCTTCTCGTTTGAGCCCCCGGCCAGCGGTCCCCAGTCCGAGGGAGCGCCCCTCGACCCGCCTTAGCAGGGAGGTATCCCACACCGCCGAGTGACAGATCCTCACGCAGATATATCCCCTCCGCGCAATTCTCAGAATTGCGCGGAGGGGATATATCTGCGTGAGGATCTGTCACTCGGCGGTGTGGGATACCTCCCTGCTAAGGCGGGTCGAGGGGCGCTCCCTCGGACTGGGGA…
CMV_Satellite_RNA	>CMV_Satellite_RNA_GS2_FB_TRINITY_DN67834_c0_g1_i1 len=444 path=[0:0-443]
	GAGCGGGGGCTCAAACGAGAAGCGTAGTACTGAGAGTAGCGGACATAGCTCGCAAGCCAGCGGTCCCCAGTCCGAGGGAGCGCCCCTCGACCCGCCTTAGCAGGGAGGTATCCCACACCGCCGCTTGCGAGCTATGTCCGCTACTCTCAGTACTACGCTTCTCGTTTGAGCCCCCGCTCAGTTTGCTAGCAAGACCCGGTACCTGGACGTCCGTAACCAGGGATTTTCGAAAGAAACACTCTGTTAGGTGCCTCTCCCTGTGTGCGTCATCCACGATACCACCTAACAGAGTGTTTCTTTCGAAAATCCCTGGTTACGGACGTCCAGGTACCGGGTCTTGCTAGCAAACATCTGCGTGAGGATCTGTCACTCGGCGGTGTGGGATACCTCCCTGCTAAG…

## Sheet: Table S7
Table S7. Assembled sequences associated with BBWV2.
This table presents the assembled sequences that are associated with bean common mosaic virus 2 (BBWV2).
BBWV2_RNA1	>BBWV2_RNA1_GM2-OF_TRINITY_DN136225_c0_g1_i2 len=949 path=[0:0-948]
	CCCGCCTATGTCTTTGCTGTGATGCTCTTGCATTCTGTTGGAGCAATCAATCGTTTGACCAGCAACAAGGCACTCACTCAAGCAATGCAGACTTGCAAAAAGTTGGAATATTTGCCCAGAGAATATGAAGAGTTCTTTTAATTGTTTGAATAGCGTATGTGTGTGTATTATGTAAATCACTACTTATATTGTATAATATGGGCATTTCAACCCTGCATAATACATATTATACAATATAAGTAGTGATTTACATAATACACACACATACGCTATTCAAACAATTAAAAGAACTCTTCATATTCTCTGGGCAAATATTCCAACTTTTTGCAAGTCTGCATTGCTTGAGTGAGTGCCTTGTTGCTGGTCAAACGATTGATTGCTCCAACAGAATGCAAGAGC…
BBWV2_RNA1	>BBWV2_RNA1_GM3-FB_TRINITY_DN140585_c0_g1_i1 len=213 path=[0:0-212]
	TTTTTTCCCTCACTACTGAAATTTACTTGGGAAAAGGCATTTCAACCCTGCATAATACATATTATACAATAAAAGTAGTGATTTACATAAAATAAAGCACTCACTCAAGCAATGCAAACTTGCAAGAAGTTGGAGTATTTACCTAAAGAGTATGAAGAGTTCTTTTGATTTTGTGTGTGTTGTGTGTGTATATTTTATGTAAATCACTACTTT
BBWV2_RNA1	>BBWV2_RNA1_GM4-FB_TRINITY_DN47281_c0_g1_i3 len=221 path=[0:0-89 2:90-220]
	TTTCAACCCTGCATAATACATATTATACAATATAAGTAGTGATTTACATAATACACACACATACGCTATTCAAACAATTAAAAGAACTCTGCAGACTTGCAAAAAGTTGGAATATTTGCCCAGAGAATATGAAGAGTTCTTTTAATTGTTTGAATAGCGTATGTGTGTGTATTATGTAAATCACTACTTATATTGTATAATATGTATTATGCAGGGTTGAA
BBWV2_RNA1	>BBWV2_RNA1_GM4-FB_TRINITY_DN47281_c0_g1_i2 len=614 path=[0:0-89 1:90-482 2:483-613]
	TTTCAACCCTGCATAATACATATTATACAATATAAGTAGTGATTTACATAATACACACACATACGCTATTCAAACAATTAAAAGAACTCTTCATATTCTCTGGGCAAATATTCCAACTTTTTGCAAGTCTGCATTGCTTGAGTGAGTGCCTTGTTGCTGGTCAAACGATTGATTGCTCCAACAGAATGCCTCAGTGGTACCCGCCTATGTCTTTGCTGTGATGCTCTTGCATTCTGTTGGAGCAATCAATCGTTTGACCAGCAACAAGGCACTCACTCAAGCAATGCAGACTTGCAAAAAGGCAAATATTCCAACTTTTTGCAAGTCTGCATTGCTTGAGTGAGTGCCTTGTTGCTGGTCAAACGATTGATTGCTCCAACAGAATGCAAGAGCATCACA…
BBWV2_RNA1	>BBWV2_RNA1_GM4-FB_TRINITY_DN85273_c0_g1_i1 len=535 path=[0:0-534]
	CTCCACCCTCAGCAGAAGGGTTTGCACCAATGTCTACATCAACTGCTCCTTTAACAACCCACAACCACTTGCATCGTACTGAAGTCCATCTTAAAATTAAGGTAGCAAAATGAAATCAATATGATCTTTGAAATATATGGTGCGCTTTAAATCACACTCCCTTTTTCCGGGTTCTTTCCAAAGTCACGCAGTAACAAATTTTCCGAAAGGAAAGTTGAAAGCTGTTTGTTTCTGAAAGCTGTTTTATCGGAACGAAAGCTGTTTAGTAACTGAAAGCTGTTTTTCTCCGATAAAACAGCTTTCAGAAACAAACAGCTTTCAACTTTCCTTTCGGAAAATTTGTTACTGCGTGACTTTGGAAAGAACCCGGAAAAAGGGAGTGTGATTTAAAGCGCACCA…
BBWV2_RNA1	>BBWV2_RNA1_GM3-P15_TRINITY_DN95079_c0_g1_i2 len=425 path=[0:0-424]
	ACTTGTGTCTTTTTCATGCTAATCAAATGGCACAGGACTGGAATGAGGGAATGAACATGGATCAGATGCATAGTTCTGCAGCTATAAAATTTTTATCCTTCTCATCCACTTGCGCTCTCTGCACAATGTCTCGAATGGATTGCAAACCCATCGAAGTCTTTAAAAACCCCACAACCATTTGCATCATACTGAAGTTTTGAATTTCATTTTGCTACCTTAATTTTAAGATGGACTTCAGTATGATGCAAATGGTTGTGGGGTTTTTAAAGACTTCGATGGGTTTGCAATCCATTCGAGACATTGTGCAGAGAGCGCAAGTGGATGAGAAGGATAAAAATTTTATAGCTGCAGAACTATGCATCTGATCCATGTTCATTCCCTCATTCCAGTCCTGTGCCA…
BBWV2_RNA1	>BBWV2_RNA1_GS4_P15_TRINITY_DN54732_c0_g1_i3 len=307 path=[1:0-56 2:57-57 3:58-72 4:73-111 6:112-249 7:250-306]
	TCTTAAAATTAAGGTAGCAAAATGAAATTCAAAATGATCTTTGAAATATATGGTGCGCTTTAAATCACACTCCCTTTTTCCGGGTTCTTTCCAAAGTCACGCGAAATGAAAAGAAAACAGCTTTCAGTTACAAAACAGCTTTCGTTCCGAGAAAACAGCTTTCAGAAACAAACAGCTTTCAAATTTGTTTGCAAATTTTCATTTCGCGTGACTTTGGAAAGAACCCGGAAAAAGGGAGTGTGATTTAAAGCGCACCATATATTTCAAAGATCATTTTGAATTTCATTTTGCTACCTTAATTTTAAGA
BBWV2_RNA1	>BBWV2_RNA1_GS4_P15_TRINITY_DN54732_c0_g1_i1 len=444 path=[0:0-134 2:135-135 3:136-150 4:151-189 5:190-248 6:249-386 7:387-443]
	GTTTGTTTCTGAAAGCTGTTTTCCCGTAAAACAAACAGCTTTCGTTCCGAAAACAGCTTTCAGTTACAAAACAGCTTTCGTTCCGAGAAAACAGCTTTCAGAAACAAACAGCTTTCAAATTTGTTTGCAAATTTTCTTTAAATCACACTCCCTTTTTCCGGGTTCTTTCCAAAGTCACGCGAAATGAAAATTTGCAAACAAATTTGAAAGCTGTTTGTTTCTGAAAGCTGTTTTCTCGGAACGAAAGCCGAAAACAGCTTTCAGTTACAAAACAGCTTTCGTTCCGAGAAAACAGCTTTCAGAAACAAACAGCTTTCAAATTTGTTTGCAAATTTTCATTTCGCGTGACTTTGGAAAGAACCCGGAAAAAGGGAGTGTGATTTAAAGCGCACCATATAT…
BBWV2_RNA1	>BBWV2_RNA1_GS4_P15_TRINITY_DN54732_c0_g1_i2 len=522 path=[0:0-134 2:135-135 3:136-150 4:151-189 5:190-248 6:249-386 8:387-521]
	GTTTGTTTCTGAAAGCTGTTTTCCCGTAAAACAAACAGCTTTCGTTCCGAAAACAGCTTTCAGTTACAAAACAGCTTTCGTTCCGAGAAAACAGCTTTCAGAAACAAACAGCTTTCAAATTTGTTTGCAAATTTTCTTTAAATCACACTCCCTTTTTCCGGGTTCTTTCCAAAGTCACGCGAAATGAAAATTTGCAAACAAATTTGAAAGCTGTTTGTTTCTGAAAGCTGTTTTCTCGGAACGAAAGCCGAAAACAGCTTTCAGTTACAAAACAGCTTTCGTTCCGAGAAAACAGCTTTCAGAAACAAACAGCTTTCAAATTTGTTTGCAAATTTTCATTTCGCGTGACTTTGGAAAGAACCCGGAAAAAGGGAGTGTGATTTAAAGAAAATTTGCAAA…
BBWV2_RNA1	>BBWV2_RNA1_GS4_P15_TRINITY_DN54732_c0_g1_i4 len=429 path=[0:0-134 2:135-135 4:136-174 5:175-233 6:234-371 7:372-428]
	GTTTGTTTCTGAAAGCTGTTTTCCCGTAAAACAAACAGCTTTCGTTCCGAAAACAGCTTTCAGTTACAAAACAGCTTTCGTTCCGAGAAAACAGCTTTCAGAAACAAACAGCTTTCAAATTTGTTTGCAAATTTTCCTTTTTCCGGGTTCTTTCCAAAGTCACGCGAAATGAAAATTTGCAAACAAATTTGAAAGCTGTTTGTTTCTGAAAGCTGTTTTCTCGGAACGAAAGCCGAAAACAGCTTTCAGTTACAAAACAGCTTTCGTTCCGAGAAAACAGCTTTCAGAAACAAACAGCTTTCAAATTTGTTTGCAAATTTTCATTTCGCGTGACTTTGGAAAGAACCCGGAAAAAGGGAGTGTGATTTAAAGCGCACCATATATTTCAAAGATCATTTT…
BBWV2_RNA1	>BBWV2_RNA1_GS4_P15_TRINITY_DN54732_c0_g1_i5 len=366 path=[1:0-56 2:57-57 3:58-72 4:73-111 5:112-170 6:171-308 7:309-365]
	TCTTAAAATTAAGGTAGCAAAATGAAATTCAAAATGATCTTTGAAATATATGGTGCGCTTTAAATCACACTCCCTTTTTCCGGGTTCTTTCCAAAGTCACGCGAAATGAAAATTTGCAAACAAATTTGAAAGCTGTTTGTTTCTGAAAGCTGTTTTCTCGGAACGAAAGCCGAAAACAGCTTTCAGTTACAAAACAGCTTTCGTTCCGAGAAAACAGCTTTCAGAAACAAACAGCTTTCAAATTTGTTTGCAAATTTTCATTTCGCGTGACTTTGGAAAGAACCCGGAAAAAGGGAGTGTGATTTAAAGCGCACCATATATTTCAAAGATCATTTTGAATTTCATTTTGCTACCTTAATTTTAAGA
BBWV2_RNA1	>BBWV2_RNA1_GS3_FB_TRINITY_DN73968_c0_g1_i2 len=204 path=[0:0-203]
	TCTTGGGAAAAGGCATTTCAACCCTGCATAATACATATTATACAATATAAGTAGTGATTTACATAATACACACACATACGCTATTCAAACGAGAATATGAAGAGTTCTTTTAATTGTTTGAATAGCGTATGTGTGTGTATTATGTAAATCACTACTTATATTGTATAATATGTATTATGCAGGGTTGAAATGCCTTTTCCCAAG
BBWV2_RNA1	>BBWV2_RNA1_GS4_P05_TRINITY_DN1140_c0_g1_i1 len=589 path=[0:0-588]
	TTTTCATTTCGCGTGACTTTGGATCTCATCCACTTGCGCTCTCTGCACAATGTCTCGAATGGATTGCAAACCCATCGAAGTCTTTAAAAACCCCACAACCATTTGCATCATACTGAAGTCCATCTTAAAATTAAGGTAGCAAAATGAAATTCAAAATGATCTTTGAAATATATGGTGCGCTTTAAATCACACTCCCTTTTTCCGGGTTCTTTCCAAAGTCACGCGAAATGAAAATTTGCAAACAAATTTGAAAGCTGTTTGTTTCTGAAAGCTGTTTTCTCGGAACGAAAGCTGTTTTGTAACTGAAAGCTGTTTTCGGTTTCAGAAACAAACAGCTTTCAAATTTGTTTGCAAATTTTCATTTCGCGTGACTTTGGAAAGAACCCGGAAAAAGGGAGT…
BBWV2_RNA1	>BBWV2_RNA1_GS4_FB_TRINITY_DN124376_c0_g1_i3 len=260 path=[0:0-259]
	GCTTTCAGAAACAAACAGCTTTCGTTCCGAAAAACAGCTTTCAGTTACTAAACAGCTTTCGTTCCGATAAAACAGCTTTCAGAAACAAACAGCTTTCAACTTTCCTTTCGGAAAATTGTTCTTTCCAAAGTCACGCAGTAACAAATTTTCCGAAAGGAAAGTTGAAAGCTGTTTGTTTCTGAAAGCTGTTTTATCGGAACGAAAGCTGTTTAGTAACTGAAAGCTGTTTTTCGGAACGAAAGCTGTTTGTTTCTGAAAGC
BBWV2_RNA1	>BBWV2_RNA1_GS4_FB_TRINITY_DN105687_c0_g1_i1 len=226 path=[0:0-225]
	CTTGCTTTTCACCTTGGCTAGTTCCTTCACGTTGTCGCACAAGCCCATGAAAAAGCAAGATTGTGGTGTGTGTATATTTTATGTAAATCAAAAAGGCATTTCAACCCTGCATAATACATATTATACAATAAAAGTAGTGATTTACATAAAATATACACACACCACAATCTTGCTTTTTCATGGGCTTGTGCGACAACGTGAAGGAACTAGCCAAGGTGAAAAGCAA
BBWV2_RNA1	>BBWV2_RNA1_GS2_OF_TRINITY_DN74466_c0_g1_i1 len=399 path=[0:0-398]
	CTGTATTGAGCAACCCTTCCTGATGACATTCTCTTTCATAAATTGCGTTGTTGGCAAGCCCCCTCTGCCAGCTCCATAGGGGAACAAAAGAGGAAGGGTTGCTCAATACAGAAGAAGTTCAAGCAGGCTTACGAGAAGGGAAACAAAATTTTGTTTATTTCACAAAGCTCAGTGGTACCCGCCTATGTCTTTGCTGTGATGCTCTTGCATTCTGTTGGAGCAATCAATCGTTTGACCAGCAACAAGGCACTCACTCAAGCAATGCAGACTTGCAAAAAGTTGGAATATTTGCCCAGAGAATATGAAGAGTTCTTTTAATTGTTTGAATAGCGTATGTGTGTGTATTATGTAAATCACTACTTATATTGTATAATATGTATTATGCAGGGTTGAAATGCC
BBWV2_RNA2	>BBWV2_RNA2_GM1-FB_TRINITY_DN19132_c0_g1_i11 len=1091 path=[0:0-914 4:915-1090]
	GCTCACCTTGCTTGAAAGCTAATGTCCCAAGCTCCTTGCGAAACATGAATGCCGGAGCATGCTCCAAAGTCGCTATTTGCTTGGGCAAAATCACATTGGGCTCATAGTAAATTGCAAAACTCATTTTGGCATCAACCTTCGGGGCATTCAACCATTTAGATAATGTTTGAATGACCATCACAGGGGCGTATTTAAACGAGCCCAAGTAATGCATGTTCCACCAGTCTGCACAAGAGAAGGGCTTGAAGGGGCTCGTTTAAATACGCCCCTGTGATGGTCATTCAAACATTATCTAAATGGTTGAATGCCCCGAAGGTTGATGCCAAAATGAGTTTTGCAATTTACTATGAGCCCAATGTGATTTTGCCCAAGCAAATAGCGACTTTGGAGCATGCTCCG…
BBWV2_RNA2	>BBWV2_RNA2_GM1-FB_TRINITY_DN19132_c0_g1_i1 len=1138 path=[0:0-914 2:915-961 4:962-1137]
	GCTCACCTTGCTTGAAAGCTAATGTCCCAAGCTCCTTGCGAAACATGAATGCCGGAGCATGCTCCAAAGTCGCTATTTGCTTGGGCAAAATCACATTGGGCTCATAGTAAATTGCAAAACTCATTTTGGCATCAACCTTCGGGGCATTCAACCATTTAGATAATGTTTGAATGACCATCACAGGGGCGTATTTAAACGAGCCCAAGTAATGCATGTTCCACCAGTCTGCACAAGAGAAGGGCTTGAAGGGGCTCGTTTAAATACGCCCCTGTGATGGTCATTCAAACATTATCTAAATGGTTGAATGCCCCGAAGGTTGATGCCAAAATGAGTTTTGCAATTTACTATGAGCCCAATGTGATTTTGCCCAAGCAAATAGCGACTTTGGAGCATGCTCCG…
BBWV2_RNA2	>BBWV2_RNA2_GM2-P15_TRINITY_DN106727_c0_g1_i1 len=311 path=[0:0-310]
	CAATTTTGTGTTTCCCGCACCTGACATCGCACCAACCGCAATCTCTGAAGTGATGACATAACTAGGAGCATTCTTACTCAATTTACTCTTCAAGGCATGCCATTTGTCCATCTCATACAGGTCTTGAACTTTGGGTAGTATAGACTTCTTGCTCTCCACAGCCAATTTGTAATCACTTGCCCTTTTGAGCAAAGTGTCCCTTGGAATTGTGTGTTTGTCTGCGATTTCTCACCACGCTTTACACTCAAAGACCTTGAAGCCATGAGTGAGGCAAACATCACCCCAGTGCACACAATTCCAAGGGACACTTT
BBWV2_RNA2	>BBWV2_RNA2_GM2-P15_TRINITY_DN23103_c0_g1_i2 len=317 path=[0:0-316]
	TTTGGGTCGCTTGCTGGGCATACAGCATTACAAATGGAATCCTGCCATTGAACCTTATGTGGAATTTGTTTTCAAGCCCTTCTCTTGTGCAGACTGGTGGAACATGCGTAAATCGCAAAACTCATTTTGGCATCAACCTTCGGGGCATTCAACCATTTAGACAATGTTTGAATGACCATCACAGGGGCATATTTGAATGAGCCCAAGTAATGCATGTTCCACCAGTCTGCACAAGAGAAGGGCTTGAAAACAAATTCCACATAAGGTTCAATGGCAGGATTCCATTTGTAATGCTGTATGCCCAGCAAGCGACCCAA
BBWV2_RNA2	>BBWV2_RNA2_GM2-OF_TRINITY_DN27932_c0_g5_i1 len=242 path=[0:0-241]
	CTTTCAGTTACAAAACAGCTTTCGAAAACTTTGGAATTTCTAGATTGAACCCGGAAAAAGGGAGTGTGATTCAAAGCGCACCATATCATTTGGAAATTTCCTCTTTCACTTCTTTTCTTTCTCATGTATTTTCAGAAATGTATCTGTCCAATGTAGCTACGAGTTCAGAATGCATCACAACTTGCTTAAATTACAATTCATGAATGCAACATACATGAGAAAGAAAAGAAGTGAAAGAGGAA
BBWV2_RNA2	>BBWV2_RNA2_GM3-FB_TRINITY_DN29953_c0_g8_i1 len=207 path=[0:0-206]
	CAAGAAGTCCATACTGCCCAAAGTTCAAGACCTGTATGAGATGGACAAATGGCATGCCTTGAAGAGCAAATTGAGTAAGAATGCTCCTAGTTATGTCATTACTTCAGAGATTGCGGTTGGTGCGATGTCAGGTGCGGGAAACACCAAGTTGACGTTACCAGTCGTGGAAAAGTACACTGAAGAAGTCGCAGATGACAGATTGCCTGA
BBWV2_RNA2	>BBWV2_RNA2_GM3-FB_TRINITY_DN14323_c0_g3_i1 len=851 path=[0:0-850]
	TAAGAAAGCACTTTTTGTAGAACAAAACCAAACAAGTAGCAGATTTATTAACCAACCTAAGAAGAAACAACTTATAATTTCTGAAAAGTATCTATCTAAAACTGCAACAAGCTCAGGACGCATTTCAACATGCTCAAAACAGAGTTTTGATTGTGAAATGCGTTAATGAAAACAAAAAGAAAAGAAATTTTCAAAAGATATGGTGCGCTTTGAATCACACTCCCTTTTTCCGGGTTCAATTTGAAAATTCCAAAGTGTCTGAAAGCTGTTTTGTCAGGTTTCAGTTACAAAACAGCTTTCAGTTACAAAACAGCTTTCAGACACTTTGGAATTTTCAAATTGAACCCGGAAAAAGGGAGTGTGATTCAAAGCGCACCATATCTTTTGAAAATTTCTTTT…
BBWV2_RNA2	>BBWV2_RNA2_GM4-FB_TRINITY_DN25491_c0_g2_i2 len=649 path=[1:0-177 2:178-314 5:315-342 7:343-470 8:471-648]
	GTTATGTCATTACTTCAGAGATTGCGGTTGGTGCGATGTCAGGTGCGGGAAACACCAAGTTGACGTTACCAGTCGTGGAAAAGTACACTGAAGAAGTCGCAGATTTGATCAGCTTTAGCACGAACCTTGTCAGGCAATCTGTCATCTGCGACTTCTTCAGTGTACTTTTCCACGACTGATAACGTCAACTTGGTGTTTACCGCACCTGACATCGCACCAACCAAAGTTCAAGACCTGTATGAGATGGACAAATGGCATGCCTTGAAGAGCAAATTGAGTAAGAATGCTCCTAGTTATGTCATTACTTCAGAGATTCTGACATCGCACCAACCGCAATCTCTGAAGTAATGACATAACTAGGAGCATTCTTACTCAATTTGCTCTTCAAGGCATGCCATT…
BBWV2_RNA2	>BBWV2_RNA2_GM4-FB_TRINITY_DN16513_c0_g1_i1 len=902 path=[0:0-166 3:167-734 10:735-758 12:759-901]
	CGATATATGCAAATTCAAGTCTCAATATGTAATAAGAAACATACAAGAAAGAGACTTGAATTTGCATATATCGTTGCGCCCTTCTTAAAAACGATATACACAAATAGTTCTCAATATCACGTTGTTGATTGGGAAAACGCGTACACGGCTGTTCCTAAAGGATTGTGACGATATATGCAAATTCAAGTCTCAATATGTAATAAGAAACATACAAGAAAGCTGACCACAGTAAGAAAGCACTTTTTGTAGAACAAAACCAAACAAGTAGCAGATTTATTAACCAACCTAAGAAGAAACAACTTATAATTTCTGAAAAGTATCTATCTAAAACTGCAACAAGCTCAGGACGCATTTCAACATGCTCAAAACAGAGTTTTGATTGTGAAATGCGTTAATGAA…
BBWV2_RNA2	>BBWV2_RNA2_GM4-P05_TRINITY_DN104276_c0_g2_i1 len=472 path=[0:0-471]
	AGCAAGAAGTCTATACTACCCAAAGTTCAAGACCTGTATGAGATGGACAAATGGCATGCCTTGAAGAGTAAATTGAGTAAGAATGCTCCTAGTTATGTCATCACTTCAGAGATTGCGTTTGGTGCGATTGGGTAGTATAGACTTCTTGCTCTCCACAGCCAATTTGTAATCACTTGCCCTTTTGAGCAAAGTGTCCCTTGGAATTGTGTGCACTGGGGTGATGTTTGCCTCACTCATGGCTTCAAGTTCTTTGAGTGTAAAGCGTGGTGAGAAATCGGATACAAAACTCAAAAGGGCAAGTGATTACAAATTGGCTGTGGAGAGCAAGAAGTCTATACTACCCAAAGTTCAAGACCTGTATGAGATGGACAAATGGCATGCCTTGAAGAGTAAATTGAG…
BBWV2_RNA2	>BBWV2_RNA2_GM4-P15_TRINITY_DN67098_c0_g2_i1 len=261 path=[0:0-260]
	TTCCAACCAAAAAAGAGACAACTTGCAATCTCAGAAATGTATCTGTCCAATGTAGCTATGAGTTCAGAATGCATCACAACTTGCTTAAATCACAATTCATGCTTTCAGTTACTAAACAGCTTTCGGAAACTTTGGAATTTCTAGATTGAACCCGGAAAAAGGGAGTGTGATTCAAAGCGCACCATATCATTTGGAAATTTCCTCTTTCACTTCTTTTCTTTCTCATGTATGTTGCATTCATGAATTGTGATTTAAGCAAGT
BBWV2_RNA2	>BBWV2_RNA2_GM4-P15_TRINITY_DN30668_c0_g2_i1 len=792 path=[0:0-791]
	ATTACGACTTGAGTAAATGATATTTCATGAATGTAACATACATATGATGGAAAAGAAGTGAAAGTTGAAACTTCCAAATGATATTTGTCCATTCCTCCAAAAGTTGTTTTCTGTTGTGGAGTTTCTTTCTGTATATTAATTATTACATATTGAGATTCGAATTTGCATATATCGTTGCGCCCTTTCTTAAAACGATATACACAAATAGTTCTCAGTATCACACTGTCGATTGGGAAAACGCTTACACAGCTTTGCCTAAAAGTTTGTGGGAGCAAATTACTGATTACAACTATTGTTTCAATTTCCCTCCTCCTTCTGTAGAGGGTTTTGTATCCGATTTCTCACCACGCTTTACACTCAAAGAACTTGAAGCCATGAGTGAGGCAAACATCACCCCAG…
BBWV2_RNA2	>BBWV2_RNA2_GM4-OF_TRINITY_DN105545_c0_g1_i1 len=625 path=[0:0-624]
	CACCAATTCAATAGCCGCAACCATTATTTGATCAGCTTTAGCACGAACCTTGTCAGGCAATCTATCATCCGCGACTTCTTCAGTGTACTTTTCCACAACTGGTAGCGTCAACTTTGTGTTTCCCGCACCTGACATCGCACCAACCGCAATCTCTGAAGTGATGACATAACTAGGAGCATTCTTACTCAATTTGCTCTTCAAAGCATGCCATTTATCCATCTCATACAGGTCTTGAACTTTGGGCAGTATGGACTTCTTGCTCTCCACAGCCAATTTGTAATCACTTGCCCTTTTGAGCAAAGTGTCTCTTGGAATTGTGTGCACTGGGGTGATGTTCGCCTCACTCATGGCTTCAAGTTCTTTGAGTGTAAAGCGTGGTGAGAAATCGGATACAAAACC…
BBWV2_RNA2	>BBWV2_RNA2_GM2-FB_TRINITY_DN98038_c0_g2_i1 len=536 path=[0:0-535]
	GGGTCGCTTGCTGGGCATACAGCATTACAAATGGAATCCTGCCATTGAACCTTATGTGGAATTTGTTTTCAAGCCCTTCTCTTGTGCAGATGCCCAGCAAGCGACCCAAACTAGAGCCCAAATTCGCACTTTCATTCCCTTCGACATAACTGACCGCCAAACCAATCCCACATGTGGGGGCCACTTGGCAATTTATCTTAACTTTCAAGGAGCCTGGAATTTTGCTAAGCATATTAAGTAAACCAGTATGTACAGCACTATGCTTAGACAACTCATTCAAATAGGCTACGGTGAGCTTGGTCCCAGGTATCACATTCAGAGGAATGCTTGCATAGCCACTGAATAGCAAACGCATAGTCTCAGTGGCAGATTCTATGGCAAAGTTGTTCGTTTGAACAT…
BBWV2_RNA2	>BBWV2_RNA2_GS3_P15_TRINITY_DN64528_c0_g1_i1 len=259 path=[0:0-258]
	ACAGCTTTCGTTCCGAAAAACAGCTTTCAGTTACTAAACAGCTTTCGGAAACTTTGGAATTTCTAGATTGAACCCGGAAAAAGGGAGTGTGATTCAAAGCGCACCATATCATTTGGAAATTTCCTCTTTCACTTCTTTTCTTTCTCATGTATGTTGCATTCATGAATTGTGATTTAAGCAAGTTGTGATGCATTCTGAACTCATAGCTACATTGGACAGATACATGTCTGAGATTGCAAGTTGTCTCTTTTTTGGTTGA
BBWV2_RNA2	>BBWV2_RNA2_GS4_P15_TRINITY_DN3370_c5_g1_i1 len=275 path=[0:0-274]
	AACCGTAGACCAATCTATCTTATTCTGTTATAAGCTCGATCATGAAACCAAGTTCTTTGTCTCTGAATCACGAAACATGTTCACAATCACAGTTTATGGGTTTGACCTTGAAGCTCGTTCTATTGCATTGAGAGTTGCATTGTTGCGTGATTCAGAGACATAGAACTTGCAGCACAATAAGATAGCTTGCTTGAAAGCTAATGTTCCAAGTTCCTTGCGAAACATGAATGCTGGAGCATGATCCAAAGTCGCTATTTGCTTGGGCAAAATCACAT
BBWV2_RNA2	>BBWV2_RNA2_GS4_P15_TRINITY_DN15590_c0_g1_i1 len=251 path=[0:0-250]
	TCTGCACAAGAGAAGGGCTTGAAAACAAATTCCACATAAGGTTCAATGGCAGGATTCCATTTGTAATGCTGTATGCCCAGCAAGCGACCCGGGGCATCGAGAGGGTTTTCAAAAACGCTGGAAGAGACGAGTTTGTTTTGATTGGATTGGATTCGGATGGTGTTTGAAATTGGAATGTGAAGGCAGAGAGAGAAAATTTGGATTTGGAGGTTGATTGCGAAGAGGAGAATGGGGTTTTGATGGTGGTTCAG
BBWV2_RNA2	>BBWV2_RNA2_GS4_P15_TRINITY_DN55335_c0_g1_i1 len=285 path=[0:0-284]
	TTCAAATATGCCCCGGTGATGGTCATTCAAACATTGTATAAATGGTTGAATGACCGGAAGTTTGATGCCAAAATGAGTTTTGCAATTTATGCATTTTCCACCAGTCTGCACTAGAGAAGGGCTTGAAAACAAATTCCACATATGGTTCAATGGCAGGATTCCATTTGTAATGCTGTATTCCCAGCAAGCGACCCACTTGCCGTAGCCTATTAGAATGAATTGTCTAATCAAAGTGCTGTACATACTGATTTACTTAATATGCTTAGCAAATTTCTATGTGCCTTG
BBWV2_RNA2	>BBWV2_RNA2_GS4_P15_TRINITY_DN838_c3_g1_i1 len=211 path=[0:0-210]
	CGCTTGCTGGGCATACAGCATTACAAATGGAATCCTGCCATTGAACCTTATGTGGAATTTGTTTTCAAGCCCTTCTCTTGTGCAGACTGGCTTTGATGCTCGAGGGGCCATATTTTCTAGGTCACGCAACCATGGCATCCCTAGTACCTCTGCCTTTCGTTGCTGGCAACAAGGGTTTACATTCCAGTACCCCGGTTGCGCAAGTCTAATA
BBWV2_RNA2	>BBWV2_RNA2_GS4_P15_TRINITY_DN14763_c1_g2_i4 len=252 path=[0:0-251]
	TCACAGGGGCATATTTGAATGAGCCCAAGTAATGCATGTTCCACCATTCTGCACAAGAGTAGGGCTTGAAAACAAATTCCGCATAAGGTTCAATGGCAGTAAATGGTTGAATGTCCCGAAGGTTGATGCTAAAATGAGTTTTGCAATTTACTATGAGCCCAATGTGATTTTGCCCAAGCAAATAGCGACTTTGGAGCATGCTCCAGCATTCATGTTTCGCAAGGATCTTGGAACATTAGCTTTCAAGCAAGG
BBWV2_RNA2	>BBWV2_RNA2_GS4_AB_TRINITY_DN31111_c0_g1_i1 len=361 path=[0:0-257 1:258-265 3:266-333 4:334-360]
	TGCGTGTTCAAATAAAAGGGCGTGGGTCACTAGCCCCCCATTAAAATGGGTTCCATGACCTTTCTGTCATAAATTAGTAAAATTTACTATTTTCAAAACATATATGTATTATGTTGGGTTAAAGTTGCCTTATTGTATAAGCTTTAATAGTATTTTAACACGCACAAAAATCAATCAATCTAATTCTAATATTTAAACGTTTTAAACACAGGAGTTTCTTTTTCCAGCAAATAGTGACCACCTTTCTGTTGGCCGGCAAATTCGACCACTATTTGCTGGAAAAAGAAACTCCTGTGTTTAAAACGTTTAAATATTAGAATTAGATTGATTGATTTTTGTGCGTGTTCAAATAAAAGGGCGT
BBWV2_RNA2	>BBWV2_RNA2_GS4_AB_TRINITY_DN31111_c0_g1_i11 len=1069 path=[0:0-257 2:258-317 3:318-385 5:386-1068]
	TGCGTGTTCAAATAAAAGGGCGTGGGTCACTAGCCCCCCATTAAAATGGGTTCCATGACCTTTCTGTCATAAATTAGTAAAATTTACTATTTTCAAAACATATATGTATTATGTTGGGTTAAAGTTGCCTTATTGTATAAGCTTTAATAGTATTTTAACACGCACAAAAATCAATCAATCTAATTCTAATATTTAAACGTTTTAAACACAGGAGTTTCTTTTTCCAGCAAATAGTGACCACCTTTCTGTTGGCCGGCAGTGATGTTGTACGGACAATTTGGCACAAATGTCGAATTTGCCGGCCAACAGAAAGGTGGTCACTATTTGCTGGAAAAAGAAACTCCTGTGTTTAAAACGTTTAAATATTAGAATTAGATTGATTGATTGGCCGGCAAATTC…
BBWV2_RNA2	>BBWV2_RNA2_GS4_FB_TRINITY_DN98113_c0_g1_i1 len=217 path=[0:0-216]
	AAAAGATATGGTGCGCTTTGAATCACACTCCCTTTTTCCGGGTTCAATTTGGAAATTCCAAAATGTCTGAAAGCTGTTTTGTAACTGAAATTTCGTTCCGAGAAAACAGCTTTCAGTTACAAAACAGCTTTCAGTTACACAACAGATTTCAGACATTTTGGAATTTCCAAATTGAACCCGGAAAAAGGGAGTGTGATTCAAAGCGCACCATATCTTT
BBWV2_RNA2	>BBWV2_RNA2_GS4_FB_TRINITY_DN46010_c0_g1_i6 len=222 path=[0:0-221]
	GTTTTGTAACTGAAAGCTGTTTTGTAACTGAAAGCTGTTTTGTAACTGAAAGCTGTTTTCTCGGAACGAAAGCTGTTTGTTTTAATAAAATATTAAAACAAACAGCTTTCGTTCCGAGAAAACAGCTTTCAGAGCCACGCCGCCCGGCAGAGAAGCCGTCGGCGGCATCTCAGGCAAGCCTTCTCCTTCAAAAGCAGCTCAAAGATCTTTGCAAAAACCCCG
BBWV2_RNA2	>BBWV2_RNA2_GS4_FB_TRINITY_DN14356_c0_g2_i1 len=236 path=[0:0-235]
	ATTTTATTAAAACAAACAGCTTTCGTTCCGAAAAACAGCTTTCAGTTACAAAACAGCTTTCGAAAACTTTGGAATTTCTAGATTGAACCCTGCTTAATGAGACGTTTTTGGGACTGCTTTATCCTATTGAAAACTACCCCCCTTTCCGGGTTCAATCTAGAAATTCCAAAGTTTTCGAAAGCTGTTTTGTAACTGAAAGCTGTTTTTCGGAACGAAAGCTGTTTGTTTTAATAAAA
BBWV2_RNA2	>BBWV2_RNA2_GS4_FB_TRINITY_DN0_c19_g1_i1 len=807 path=[0:0-806]
	TTGCTAGGCCCAGGTAAATTATACTTATCCAAGTTCACTTCAGGAAACCGCCGGGGCGTGGCAAATACAACTTTTGCCTCACTAGCAAATTGGCGTGCGTTGACTACATCCTCAGTTTTGGCTATCAAAAGATGCCTTGTCTCAGTGAACTTTTCTGGTCCCTTTGCACGAACTTAAAGAGTACGAGCTGAGATGTTGTCCAATGTGTAACCTTCATCAAAATATGAATCCCGGCTCACCATCGAAAGGTCTAAAGTTGTGTTTGGATCATCAATTGCAGGAACTCTGTGCATCGGAACGTAAATGACGTGTGAAGGAACCCCTCTAGCTCTGGATGCAAAAGCACCCGTAAAGGAGCTCGCAATGGTTTTATTGCGTTTGTCATACAGTGCGCCAGCT…
BBWV2_RNA2	>BBWV2_RNA2_GS2_FB_TRINITY_DN57942_c0_g1_i1 len=352 path=[0:0-351]
	TTCCAAGAGACACTTTGCTCAAAAGGGCAAGTGATTACAAATTGGCTGTGGAGAGCAAGAAGTCCATACTGCCCAAAGTTCAAGACCTGTATGAGATGGACAAATGGCATGCCTTGAAGAGCAAATTGAGTAAGAATGCTCCTAGTTATGTCATTACTTCAGAGATTGCGGTTGGTGCGATGTCAGGTGCGGGGAAGTAATGACATAACTAGGAGCATTCTTACTCAATTTGCTCTTCAAGGCATGCCATTTGTCCATCTCATACAGGTCTTGAACTTTGGGCAGTATGGACTTCTTGCTCTCCACAGCCAATTTGTAATCACTTGCCCTTTTGAGCAAAGTGTCTCTTGGA
BBWV2_RNA2	>BBWV2_RNA2_GS2_FB_TRINITY_DN32158_c0_g7_i1 len=856 path=[0:0-92 1:93-762 3:763-855]
	CTTATTACATATTGAGACTTGAATTTGCATATATCGTTGCGCCCTTCTTAAAAACGATATACACAAATAGTTCTCAATATCACGTTGTTGATTTTCAAGTCTCAATATGTAATAAGAAACATACAAGAAAGCTGACCACAGTAAGAAAGCACTTTTTGTAGAACAAAACCAAACAAGTAGCAGATTTATTAACCAACCTAAGAAGAAACAACTTATAATTTCTGAAAAGTATCTATCTAAAACTGCAACAAGCTCAGGACGCATTTCAACATGCTCAAAACAGAGTTTTGATTGTGAAATGCGTTAATGAAAACAAAAAGAAAAGAAATTTTCAAAAGATATGGTGCGCTTTGAATCACACTCCCTTTTTCCGGGTTCAATTTGAAAATTCCAAAGTGT…
BBWV2_RNA2	>BBWV2_RNA2_GS1_FB_TRINITY_DN26648_c0_g2_i3 len=1211 path=[0:0-206 1:207-1122 2:1123-1210]
	CCACAATCCTTTAGGAACAGCCGTGTACGCGTTTTCCCAATCAACAACGTGATATTGAGAACTATTTGTGTATATCGTTTTTAAGAAGGGCGCAACGATATATGCAAATTCGTTTTGTTCTACAAAAAGTGCTTTCTTACTGTGGTCAGCTTTCTTGTATGTTTCTTATTACATATTGAGACTTGAATTTGCATATATCGTTGCGCCCTTCTTAAAAACGATATACACAAATAGTTCATATGCAAATTCAAGTCTCAATATGTAATAAGAAACATACAAGAAAGCTGACCACAGTAAGAAAGCACTTTTTGTAGAACAAAACCAAACAAGTAGCAGATTTATTAACCAACCTAAGAAGAAACAACTTATAATTTCTGAAAAGTATCTATCTAAAACTGC…
